# Supplementary material for: Somatic genomic alterations in retinoblastoma beyond RB1 are rare and limited to copy number changes
Source: Sci Rep. 2016 Apr 29;6:25264. doi: 10.1038/srep25264 (PMC4850475; doi:10.1038/srep25264)
Supplement: Supplementary Dataset 1 [file srep25264-s2.xls]

## Sheet: newData
# id	Unique identifier of tumor sample
# pool	Sequencing library
# batch	Sample preparation batch
# numberGenomeVariants	Number of variants in the genome summary of variant annotation program Annovar
# numberExomeVariants	Number of variants in the exome summary of variant annotation program Annovar
# BAIT_SET	The name of the bait set used in the hybrid selection.
# GENOME_SIZE	The number of bases in the reference genome used for alignment.
# BAIT_TERRITORY	The number of bases which have one or more baits on top of them.
# TARGET_TERRITORY	The unique number of target bases in the experiment where target is usually exons etc.
# BAIT_DESIGN_EFFICIENCY	Target terrirtoy / bait territory. 1 == perfectly efficient, 0.5 = half of baited bases are not target.
# TOTAL_READS	The total number of reads in the SAM or BAM file examine.
# PF_READS	The number of reads that pass the vendor's filter.
# PF_UNIQUE_READS	The number of PF reads that are not marked as duplicates.
# PCT_PF_READS	PF reads / total reads. The percent of reads passing filter.
# PCT_PF_UQ_READS	PF Unique Reads / Total Reads.
# PF_UQ_READS_ALIGNED	The number of PF unique reads that are aligned with mapping score > 0 to the reference genome.
# PCT_PF_UQ_READS_ALIGNED	PF Reads Aligned / PF Reads.
# PF_UQ_BASES_ALIGNED	The number of bases in the PF aligned reads that are mapped to a reference base. Accounts for clipping and gaps.
# ON_BAIT_BASES	The number of PF aligned bases that mapped to a baited region of the genome.
# NEAR_BAIT_BASES	The number of PF aligned bases that mapped to within a fixed interval of a baited region, but not on a baited region.
# OFF_BAIT_BASES	The number of PF aligned bases that mapped to neither on or near a bait.
# ON_TARGET_BASES	The number of PF aligned bases that mapped to a targeted region of the genome.
# PCT_SELECTED_BASES	On+Near Bait Bases / PF Bases Aligned.
# PCT_OFF_BAIT	The percentage of aligned PF bases that mapped neither on or near a bait.
# ON_BAIT_VS_SELECTED	The percentage of on+near bait bases that are on as opposed to near.
# MEAN_BAIT_COVERAGE	The mean coverage of all baits in the experiment.
# MEAN_TARGET_COVERAGE	The mean coverage of targets that received at least coverage depth = 2 at one base.
# PCT_USABLE_BASES_ON_BAIT	The number of aligned, de-duped, on-bait bases out of the PF bases available.
# PCT_USABLE_BASES_ON_TARGET	The number of aligned, de-duped, on-target bases out of the PF bases available.
# FOLD_ENRICHMENT	The fold by which the baited region has been amplified above genomic background.
# ZERO_CVG_TARGETS_PCT	The number of targets that did not reach coverage=2 over any base.
# FOLD_80_BASE_PENALTY	The fold over-coverage necessary to raise 80% of bases in "non-zero-cvg" targets to the mean coverage level in those targets.
# PCT_TARGET_BASES_2X	The percentage of ALL target bases achieving 2X or greater coverage.
# PCT_TARGET_BASES_10X	The percentage of ALL target bases achieving 10X or greater coverage.
# PCT_TARGET_BASES_20X	The percentage of ALL target bases achieving 20X or greater coverage.
# PCT_TARGET_BASES_30X	The percentage of ALL target bases achieving 30X or greater coverage.
# PCT_TARGET_BASES_40X	The percentage of ALL target bases achieving 40X or greater coverage.
# PCT_TARGET_BASES_50X	The percentage of ALL target bases achieving 50X or greater coverage.
# PCT_TARGET_BASES_100X	The percentage of ALL target bases achieving 100X or greater coverage.
id	pool	batch	numberGenomeVariants	numberExomeVariants	BAIT_SET	GENOME_SIZE	BAIT_TERRITORY	TARGET_TERRITORY	BAIT_DESIGN_EFFICIENCY	TOTAL_READS	PF_READS	PF_UNIQUE_READS	PCT_PF_READS	PCT_PF_UQ_READS	PF_UQ_READS_ALIGNED	PCT_PF_UQ_READS_ALIGNED	PF_UQ_BASES_ALIGNED	ON_BAIT_BASES	NEAR_BAIT_BASES	OFF_BAIT_BASES	ON_TARGET_BASES	PCT_SELECTED_BASES	PCT_OFF_BAIT	ON_BAIT_VS_SELECTED	MEAN_BAIT_COVERAGE	MEAN_TARGET_COVERAGE	PCT_USABLE_BASES_ON_BAIT	PCT_USABLE_BASES_ON_TARGET	FOLD_ENRICHMENT	ZERO_CVG_TARGETS_PCT	FOLD_80_BASE_PENALTY	PCT_TARGET_BASES_2X	PCT_TARGET_BASES_10X	PCT_TARGET_BASES_20X	PCT_TARGET_BASES_30X	PCT_TARGET_BASES_40X	PCT_TARGET_BASES_50X	PCT_TARGET_BASES_100X
T1	E	first	49639	19560	SeqCapEZ_Exomev3-nonOverlapping-PT	3137144693	64190747	35054917	0.546105	58473060	58473060	58473060	1	1	50416030	0.86221	4960396593	3051246709	1171041596	738108288	1617742620	0.8512	0.1488	0.722652	47.5341	49.1895	0.530121	0.281065	30.0624	0.064211	1.75677	0.92627	0.901528	0.848062	0.73271	0.562773	0.387733	0.043877
T2	E	first	50238	19448	SeqCapEZ_Exomev3-nonOverlapping-PT	3137144693	64190747	35054917	0.546105	69375430	69375430	69375430	1	1	60318270	0.869447	5937351239	3631401851	1418905962	887043426	1923713819	0.850599	0.149401	0.719046	56.572	58.596	0.531531	0.281575	29.8912	0.065319	1.77564	0.925338	0.903846	0.865166	0.78642	0.662115	0.516029	0.086566
T3	E	first	49633	19416	SeqCapEZ_Exomev3-nonOverlapping-PT	3137144693	64190747	35054917	0.546105	63150536	63150536	63150536	1	1	54729610	0.866653	5388870857	3270060575	1281507518	837302764	1726760162	0.844624	0.155376	0.718447	50.9429	52.5383	0.525719	0.277607	29.6565	0.06496	1.69478	0.925316	0.901398	0.859798	0.769034	0.620146	0.448693	0.051811
T4	E	first	49495	19386	SeqCapEZ_Exomev3-nonOverlapping-PT	3137144693	64190747	35054917	0.546105	59719422	59719422	59719422	1	1	51663598	0.865105	5084385498	3106746502	1214022586	763616410	1640957582	0.849811	0.150189	0.719026	48.3987	49.891	0.528404	0.279098	29.8627	0.064394	1.72038	0.925997	0.900742	0.850793	0.745371	0.584135	0.408981	0.042188
T5	E	first	51676	20202	SeqCapEZ_Exomev3-nonOverlapping-PT	3137144693	64190747	35054917	0.546105	60226234	60226234	60226234	1	1	52245464	0.867487	5143195300	3126239103	1224294606	792661591	1659549132	0.845881	0.154119	0.718587	48.7023	50.4893	0.527087	0.279802	29.7065	0.065098	1.74101	0.924963	0.899489	0.849014	0.737539	0.568519	0.394017	0.050666
T6	E	first	49663	19479	SeqCapEZ_Exomev3-nonOverlapping-PT	3137144693	64190747	35054917	0.546105	70412316	70412316	70412316	1	1	60745026	0.862705	5980799007	3655890453	1404187049	920721505	1928298962	0.846054	0.153946	0.722497	56.9535	58.6211	0.527096	0.278017	29.8742	0.064069	1.7764	0.926552	0.904594	0.866592	0.792094	0.67169	0.524359	0.084371
T10	F	first	50210	19661	SeqCapEZ_Exomev3-nonOverlapping-PT	3137144693	64190747	35054917	0.546105	63510670	63510670	63510670	1	1	54917851	0.864703	5401188631	3113546168	1219152909	1068489554	1651285881	0.802175	0.197825	0.718616	48.5046	50.1937	0.498134	0.264188	28.1727	0.064571	1.73082	0.924611	0.898872	0.848682	0.739091	0.57237	0.396234	0.050923
T11	F	first	49339	19383	SeqCapEZ_Exomev3-nonOverlapping-PT	3137144693	64190747	35054917	0.546105	59421440	59421440	59421440	1	1	51554084	0.867601	5076915310	2917217266	1140864390	1018833654	1534772072	0.79932	0.20068	0.718866	45.4461	46.6613	0.49807	0.262039	28.0822	0.064201	1.79467	0.924786	0.895614	0.831506	0.697885	0.512078	0.333831	0.032741
T12	F	first	50163	19674	SeqCapEZ_Exomev3-nonOverlapping-PT	3137144693	64190747	35054917	0.546105	63930132	63930132	63930132	1	1	55541683	0.868787	5475379245	3126050343	1231311819	1118017083	1644474993	0.79581	0.20419	0.717418	48.6994	50.0606	0.495775	0.260805	27.9025	0.065403	1.78788	0.923944	0.897409	0.8458	0.734534	0.568461	0.395611	0.050336
T7	F	first	49378	19496	SeqCapEZ_Exomev3-nonOverlapping-PT	3137144693	64190747	35054917	0.546105	65540842	65540842	65540842	1	1	57010886	0.869853	5618951268	3189158695	1278899865	1150892708	1681072217	0.795177	0.204823	0.713768	49.6825	51.1699	0.493352	0.260056	27.7385	0.065354	1.76448	0.924043	0.896597	0.844931	0.741333	0.587347	0.420409	0.051021
T8	F	first	49344	19329	SeqCapEZ_Exomev3-nonOverlapping-PT	3137144693	64190747	35054917	0.546105	64623586	64623586	64623586	1	1	55982811	0.866291	5515376906	3156367019	1268298374	1090711513	1663272482	0.802242	0.197758	0.713357	49.1717	50.5624	0.495567	0.261143	27.9688	0.063906	1.68541	0.925348	0.90008	0.85272	0.751684	0.593017	0.418053	0.044912
T9	F	first	48967	19240	SeqCapEZ_Exomev3-nonOverlapping-PT	3137144693	64190747	35054917	0.546105	58028420	58028420	58028420	1	1	50541827	0.870984	4980482956	2848690541	1179824080	951968335	1508072329	0.80886	0.19114	0.707132	44.3785	45.9189	0.498048	0.263662	27.9535	0.065634	1.76611	0.923331	0.89519	0.833725	0.696704	0.507323	0.330497	0.035375
T13	G	first	60678	23772	SeqCapEZ_Exomev3-nonOverlapping-PT	3137144693	64190747	35054917	0.546105	63854352	63854352	63854352	1	1	54836961	0.858782	5398042234	3156182172	1177468345	1064391717	1694832375	0.802819	0.197181	0.728296	49.1688	51.526	0.501672	0.269392	28.5751	0.063921	1.77676	0.926289	0.902492	0.852739	0.746412	0.586802	0.416164	0.055662
T14	G	first	49684	19509	SeqCapEZ_Exomev3-nonOverlapping-PT	3137144693	64190747	35054917	0.546105	61709644	61709644	61709644	1	1	53968289	0.874552	5318381398	3032655009	1200799098	1084927291	1609723823	0.796004	0.203996	0.716355	47.2444	48.9298	0.49823	0.264459	27.868	0.064029	1.81222	0.925437	0.897721	0.839166	0.714826	0.534666	0.354987	0.036176
T15	G	first	52589	20590	SeqCapEZ_Exomev3-nonOverlapping-PT	3137144693	64190747	35054917	0.546105	60924030	60924030	60924030	1	1	53102988	0.871626	5238547159	3022471971	1220021914	996053274	1592988151	0.809861	0.190139	0.712428	47.0858	48.4763	0.502723	0.264959	28.1977	0.065442	1.7313	0.924029	0.897923	0.846142	0.73175	0.558235	0.379694	0.039039
T16	G	first	49332	19363	SeqCapEZ_Exomev3-nonOverlapping-PT	3137144693	64190747	35054917	0.546105	63011012	63011012	63011012	1	1	54362468	0.862746	5353839602	3139494008	1216690462	997655132	1670968143	0.813656	0.186344	0.720698	48.9088	50.7607	0.505591	0.269096	28.6587	0.063438	1.81288	0.927024	0.903303	0.849317	0.735582	0.569591	0.398964	0.055804
T17	G	first	47092	18647	SeqCapEZ_Exomev3-nonOverlapping-PT	3137144693	64190747	35054917	0.546105	63344920	63344920	63344920	1	1	54888947	0.866509	5411521705	3143984286	1226181282	1041356137	1667391950	0.807567	0.192433	0.71942	48.9788	50.7015	0.503087	0.266809	28.3938	0.064187	1.95006	0.925386	0.896287	0.82842	0.700233	0.542192	0.396254	0.062046
T18	G	first	49083	19338	SeqCapEZ_Exomev3-nonOverlapping-PT	3137144693	64190747	35054917	0.546105	58762718	58762718	58762718	1	1	51015330	0.868158	5024531183	2920019381	1144591157	959920645	1557133580	0.808953	0.191047	0.718401	45.4897	47.3275	0.504216	0.268879	28.4022	0.064133	1.82029	0.925737	0.897476	0.829968	0.696099	0.51656	0.345974	0.046595
T19	H	first	49647	19556	SeqCapEZ_Exomev3-nonOverlapping-PT	3137144693	64190747	35054917	0.546105	67833230	67833230	67833230	1	1	58648991	0.864606	5757559985	3287723646	1340013004	1129823335	1736129433	0.803767	0.196233	0.710439	51.218	52.7788	0.493574	0.260639	27.9074	0.06396	1.70254	0.925247	0.901467	0.859424	0.769644	0.623175	0.452448	0.052098
T20	H	first	49798	19615	SeqCapEZ_Exomev3-nonOverlapping-PT	3137144693	64190747	35054917	0.546105	67797394	67797394	67797394	1	1	58679865	0.865518	5758795143	3221977594	1289835853	1246981696	1701975643	0.783465	0.216535	0.71412	50.1938	51.7313	0.484069	0.255704	27.3434	0.063886	1.78384	0.924981	0.899611	0.851144	0.749395	0.594234	0.425554	0.054675
T21	H	first	48921	19249	SeqCapEZ_Exomev3-nonOverlapping-PT	3137144693	64190747	35054917	0.546105	62452612	62452612	62452612	1	1	54151681	0.867084	5315853834	3065679959	1274944234	975229641	1612257777	0.816543	0.183457	0.706276	47.7589	49.0276	0.499887	0.262893	28.1849	0.064566	1.75099	0.924505	0.898271	0.843964	0.726182	0.551483	0.373083	0.042355
T22	H	first	48518	19056	SeqCapEZ_Exomev3-nonOverlapping-PT	3137144693	64190747	35054917	0.546105	59125082	59125082	59125082	1	1	51241906	0.86667	5043263860	2880105762	1216136731	947021367	1509200519	0.812221	0.187779	0.703109	44.8679	45.9336	0.494825	0.259292	27.9099	0.06557	1.83734	0.922378	0.891167	0.820704	0.686296	0.510379	0.341466	0.035658
T23	H	first	49303	19450	SeqCapEZ_Exomev3-nonOverlapping-PT	3137144693	64190747	35054917	0.546105	65182194	65182194	65182194	1	1	56319805	0.864037	5534364091	3195880469	1290995514	1047488108	1677538093	0.81073	0.18927	0.712273	49.7872	51.0301	0.498851	0.26185	28.2218	0.064517	1.8225	0.92413	0.896896	0.841279	0.731472	0.57448	0.409987	0.057035
T24	H	first	49404	19307	SeqCapEZ_Exomev3-nonOverlapping-PT	3137144693	64190747	35054917	0.546105	63325200	63325200	63325200	1	1	54941722	0.867612	5398668098	3070322067	1294962944	1033383087	1616326074	0.808586	0.191414	0.70335	47.8312	49.1559	0.493284	0.259682	27.7945	0.064979	1.75557	0.923392	0.895544	0.843806	0.73185	0.562919	0.384938	0.036409
T25	I	second	48428	19032	SeqCapEZ_Exomev3-nonOverlapping-PT	3137144693	64190747	35054917	0.546105	73972372	73972372	73972372	1	1	63324323	0.856054	6280866019	3548822938	1426442126	1305600955	1805531855	0.79213	0.20787	0.713293	55.2856	54.9407	0.48348	0.24598	27.6138	0.065176	1.96217	0.921261	0.891006	0.837154	0.737826	0.603855	0.461427	0.078056
T26	I	second	48523	19004	SeqCapEZ_Exomev3-nonOverlapping-PT	3137144693	64190747	35054917	0.546105	73388360	73388360	73388360	1	1	62913720	0.857271	6237000677	3481309524	1299108037	1456583116	1783914377	0.766461	0.233539	0.728244	54.2338	54.3369	0.478232	0.245059	27.279	0.065905	1.87369	0.920857	0.891602	0.840933	0.743932	0.605294	0.455172	0.071553
T27	I	second	48541	19117	SeqCapEZ_Exomev3-nonOverlapping-PT	3137144693	64190747	35054917	0.546105	82375876	82375876	82375876	1	1	71334032	0.865958	7081789081	4144197042	1525707951	1411884088	2117802705	0.800632	0.199368	0.730911	64.5607	64.5647	0.506086	0.258624	28.5996	0.066737	2.01765	0.919639	0.891563	0.848788	0.775837	0.673124	0.556162	0.139383
T28	I	second	47573	18510	SeqCapEZ_Exomev3-nonOverlapping-PT	3137144693	64190747	35054917	0.546105	84673144	84673144	84673144	1	1	72591788	0.857318	7198730603	4082899190	1628712147	1487119266	2083113712	0.793419	0.206581	0.714842	63.6057	63.3169	0.485828	0.247872	27.7188	0.064044	2.11056	0.923025	0.893461	0.841535	0.757848	0.650278	0.533426	0.138987
T29	I	second	48906	18901	SeqCapEZ_Exomev3-nonOverlapping-PT	3137144693	64190747	35054917	0.546105	81627652	81627652	81627652	1	1	69941625	0.856837	6937958783	3881133382	1603363094	1453462307	1982128461	0.790506	0.209494	0.707655	60.4625	60.2548	0.47899	0.244624	27.3394	0.064216	1.8259	0.923428	0.897199	0.856998	0.782271	0.671018	0.538966	0.099332
T30	I	second	48634	19175	SeqCapEZ_Exomev3-nonOverlapping-PT	3137144693	64190747	35054917	0.546105	69464994	69464994	69464994	1	1	59612335	0.858164	5905045558	3316238174	1313329314	1275478070	1683800706	0.784002	0.215998	0.716317	51.6622	51.3152	0.482103	0.244785	27.4463	0.067038	1.90057	0.919047	0.88672	0.826886	0.714544	0.565521	0.415523	0.060796
T31	J	second	49243	19107	SeqCapEZ_Exomev3-nonOverlapping-PT	3137144693	64190747	35054917	0.546105	84749782	84749782	84749782	1	1	72470119	0.855107	7186237716	4032007436	1601560289	1552669991	2058756229	0.783938	0.216062	0.715711	62.8129	62.6574	0.4795	0.244834	27.4209	0.065221	1.84286	0.92094	0.895654	0.859043	0.790988	0.685707	0.559068	0.115458
T32	J	second	59130	23051	SeqCapEZ_Exomev3-nonOverlapping-PT	3137144693	64190747	35054917	0.546105	77390272	77390272	77390272	1	1	66023546	0.853125	6536790055	3601765080	1407100710	1527924265	1851330392	0.766258	0.233742	0.719078	56.1103	56.3347	0.469828	0.241495	26.9286	0.065226	2.01195	0.920687	0.891239	0.835293	0.732821	0.595683	0.453684	0.093342
T33	J	second	49249	19293	SeqCapEZ_Exomev3-nonOverlapping-PT	3137144693	64190747	35054917	0.546105	82056232	82056232	82056232	1	1	70824073	0.863116	7018588838	3954760080	1620320373	1443508385	2016816793	0.794331	0.205669	0.709364	61.6095	61.488	0.48622	0.247959	27.538	0.067092	1.86327	0.919009	0.892943	0.854182	0.782671	0.673726	0.543972	0.108859
T34	J	second	50190	19613	SeqCapEZ_Exomev3-nonOverlapping-PT	3137144693	64190747	35054917	0.546105	76884500	76884500	76884500	1	1	66077336	0.859436	6546859280	3663345695	1491518225	1391995360	1866016055	0.78738	0.21262	0.710658	57.0697	56.8336	0.48078	0.244897	27.3468	0.066097	1.89445	0.919733	0.891321	0.841999	0.75085	0.623978	0.484775	0.086699
T35	J	second	48785	19106	SeqCapEZ_Exomev3-nonOverlapping-PT	3137144693	64190747	35054917	0.546105	78024996	78024996	78024996	1	1	67007614	0.858797	6638559112	3724522157	1477395741	1436641214	1906911601	0.783591	0.216409	0.71599	58.0227	58.0707	0.481693	0.246621	27.4195	0.065669	1.81471	0.920719	0.895333	0.854268	0.775105	0.654941	0.514314	0.084852
T36	J	second	49124	19208	SeqCapEZ_Exomev3-nonOverlapping-PT	3137144693	64190747	35054917	0.546105	76474216	76474216	76474216	1	1	65519699	0.856755	6489790397	3661601381	1507221819	1320967197	1870589221	0.796455	0.203545	0.708401	57.0425	56.9369	0.483371	0.246938	27.5742	0.065521	1.83667	0.920022	0.893224	0.850005	0.766613	0.642283	0.499653	0.080225
T37	K	second	49391	19496	SeqCapEZ_Exomev3-nonOverlapping-PT	3137144693	64190747	35054917	0.546105	80985896	80985896	80985896	1	1	69346159	0.856275	6875084690	4072731795	1638736152	1163616743	2105181944	0.830749	0.169251	0.71308	63.4473	64.0284	0.506609	0.261864	28.9514	0.064699	1.88319	0.923024	0.898495	0.861255	0.793985	0.693426	0.571673	0.125076
T38	K	second	56116	22020	SeqCapEZ_Exomev3-nonOverlapping-PT	3137144693	64190747	35054917	0.546105	77369516	77369516	77369516	1	1	66539606	0.860024	6601007813	3899905700	1575558062	1125544051	1997233590	0.829489	0.170511	0.712251	60.755	60.8775	0.507521	0.259914	28.8739	0.06625	1.84477	0.92066	0.893674	0.853706	0.779582	0.666579	0.533179	0.106499
T39	K	second	49325	19266	SeqCapEZ_Exomev3-nonOverlapping-PT	3137144693	64190747	35054917	0.546105	82946902	82946902	82946902	1	1	71677156	0.864133	7114215967	4218479258	1727687118	1168049591	2145811109	0.835815	0.164185	0.709445	65.7179	65.376	0.511941	0.260408	28.9795	0.066442	1.816	0.920478	0.895483	0.863146	0.804583	0.710449	0.591965	0.131547
T40	K	second	49735	19301	SeqCapEZ_Exomev3-nonOverlapping-PT	3137144693	64190747	35054917	0.546105	80670494	80670494	80670494	1	1	69167805	0.857411	6860860811	4086583332	1624332596	1149944883	2087186974	0.832391	0.167609	0.715574	63.6631	63.4762	0.510302	0.260632	29.1101	0.064566	1.8136	0.92257	0.897212	0.86243	0.797568	0.695967	0.571009	0.118315
T41	K	second	49781	19354	SeqCapEZ_Exomev3-nonOverlapping-PT	3137144693	64190747	35054917	0.546105	88527436	88527436	88527436	1	1	76294130	0.861813	7570590267	4492534135	1776894599	1301161533	2313354273	0.828129	0.171871	0.716578	69.9873	70.4376	0.510934	0.263097	29.0017	0.06593	1.85362	0.921965	0.898956	0.869873	0.81979	0.73903	0.632526	0.165951
T42	K	second	49276	19316	SeqCapEZ_Exomev3-nonOverlapping-PT	3137144693	64190747	35054917	0.546105	86443682	86443682	86443682	1	1	74472778	0.861518	7386858094	4372700193	1764079132	1250078769	2233394695	0.83077	0.16923	0.71254	68.1204	68.0432	0.509544	0.260254	28.9302	0.065994	1.79061	0.921197	0.897571	0.8692	0.819911	0.736662	0.625271	0.144502
T43	L	second	49258	19210	SeqCapEZ_Exomev3-nonOverlapping-PT	3137144693	64190747	35054917	0.546105	84356288	84356288	84356288	1	1	72192435	0.855804	7163923252	4430897163	1760629016	972397073	2291225170	0.864265	0.135735	0.715639	69.027	69.7151	0.528863	0.273476	30.2275	0.065157	1.74288	0.922549	0.900099	0.873192	0.827683	0.751159	0.647405	0.158997
T44	L	second	49317	19337	SeqCapEZ_Exomev3-nonOverlapping-PT	3137144693	64190747	35054917	0.546105	85846134	85846134	85846134	1	1	73627389	0.857667	7302730687	4467251780	1644508859	1190970048	2316506079	0.836914	0.163086	0.730927	69.5934	70.4798	0.524047	0.271746	29.8963	0.06493	1.80717	0.922699	0.899312	0.869326	0.819685	0.742265	0.641161	0.170206
T45	L	second	49365	19423	SeqCapEZ_Exomev3-nonOverlapping-PT	3137144693	64190747	35054917	0.546105	81900518	81900518	81900518	1	1	70250783	0.857757	6968889188	4318452625	1762253284	888183279	2236368408	0.87255	0.12745	0.710189	67.2753	68.0977	0.531272	0.275126	30.2849	0.065777	1.79205	0.921502	0.898358	0.869706	0.8172	0.729947	0.615811	0.148586
T46	L	second	49541	19484	SeqCapEZ_Exomev3-nonOverlapping-PT	3137144693	64190747	35054917	0.546105	86399462	86399462	86399462	1	1	73988735	0.856356	7342051232	4540769475	1815441977	985839780	2336645462	0.865727	0.134273	0.714383	70.7387	71.0788	0.529238	0.272342	30.2255	0.065093	1.77697	0.922644	0.899811	0.87268	0.827177	0.751924	0.650803	0.172522
T47	L	second	48905	19211	SeqCapEZ_Exomev3-nonOverlapping-PT	3137144693	64190747	35054917	0.546105	72509256	72509256	72509256	1	1	62079617	0.856161	6162353151	3826503478	1528362853	807486820	1966456753	0.868965	0.131035	0.714584	59.6114	59.8902	0.531316	0.273046	30.3471	0.066137	1.81485	0.920645	0.894711	0.856186	0.783756	0.672226	0.539569	0.096395
T48	L	second	48995	19108	SeqCapEZ_Exomev3-nonOverlapping-PT	3137144693	64190747	35054917	0.546105	83624906	83624906	83624906	1	1	71320498	0.852862	7078547769	4473116254	1657766273	947665242	2326416662	0.866122	0.133878	0.729604	69.6848	70.8181	0.53841	0.280021	30.8836	0.065319	1.914	0.922399	0.89909	0.867461	0.812453	0.727381	0.61952	0.172491
T49	M	second	51206	19847	SeqCapEZ_Exomev3-nonOverlapping-PT	3137144693	64190747	35054917	0.546105	90222632	90222632	90222632	1	1	76645419	0.849514	7602593075	4965583741	1547040704	1089968630	2601103967	0.856632	0.143368	0.762455	77.3567	79.0856	0.554108	0.290256	31.9206	0.064226	1.88299	0.923719	0.902341	0.875138	0.832162	0.767326	0.680966	0.235386
T50	M	second	56584	22019	SeqCapEZ_Exomev3-nonOverlapping-PT	3137144693	64190747	35054917	0.546105	73202540	73202540	73202540	1	1	62275819	0.850733	6180232990	3925000292	1427202423	828030275	2046016886	0.86602	0.13398	0.733343	61.1459	62.2621	0.539753	0.281362	31.0382	0.065496	1.83124	0.921467	0.895172	0.85755	0.788836	0.684292	0.558012	0.113483
T51	M	second	49090	19125	SeqCapEZ_Exomev3-nonOverlapping-PT	3137144693	64190747	35054917	0.546105	79756816	79756816	79756816	1	1	68032800	0.853003	6750962593	4273798461	1537748597	939415535	2230137974	0.860847	0.139153	0.735398	66.5797	67.8565	0.539404	0.28147	30.9393	0.065191	1.8849	0.92187	0.89765	0.863687	0.805717	0.715668	0.602522	0.14909
T52	M	second	48404	18933	SeqCapEZ_Exomev3-nonOverlapping-PT	3137144693	64190747	35054917	0.546105	84307716	84307716	84307716	1	1	72835795	0.863928	7226538008	4640822874	1595646573	990068561	2430118914	0.862995	0.137005	0.744143	72.2974	74.029	0.554084	0.29014	31.3853	0.066077	1.89818	0.921128	0.897629	0.867578	0.817879	0.742068	0.64621	0.205908
T54	M	second	48647	19105	SeqCapEZ_Exomev3-nonOverlapping-PT	3137144693	64190747	35054917	0.546105	87300210	87300210	87300210	1	1	74242367	0.850426	7364668031	4740515931	1612616662	1011535438	2503059433	0.86265	0.13735	0.74617	73.8505	76.0913	0.546819	0.288728	31.4582	0.0643	1.90228	0.923921	0.902695	0.874792	0.829349	0.757899	0.662729	0.204061
T55	N	second	48422	18901	SeqCapEZ_Exomev3-nonOverlapping-PT	3137144693	64190747	35054917	0.546105	81479592	81479592	81479592	1	1	69696117	0.855381	6918729241	4467021426	1625906390	825801425	2371668344	0.880643	0.119357	0.733149	69.5898	72.1832	0.551695	0.292911	31.554	0.06558	1.89956	0.922539	0.900989	0.869524	0.815993	0.734874	0.631494	0.185869
T56	N	second	54340	21172	SeqCapEZ_Exomev3-nonOverlapping-PT	3137144693	64190747	35054917	0.546105	95386610	95386610	95386610	1	1	81564740	0.855096	8091338645	5359312115	1643727003	1088299527	2863826378	0.865498	0.134502	0.765284	83.4904	87.2178	0.565322	0.302088	32.3706	0.065541	1.98222	0.922416	0.902425	0.877597	0.839989	0.78406	0.710196	0.292527
T57	N	second	48997	19231	SeqCapEZ_Exomev3-nonOverlapping-PT	3137144693	64190747	35054917	0.546105	80964670	80964670	80964670	1	1	69502815	0.858434	6892926586	4486836203	1543444249	862646134	2406409182	0.874851	0.125149	0.744051	69.8985	73.2575	0.558018	0.29928	31.8126	0.065802	1.83144	0.922419	0.902172	0.875577	0.830799	0.757799	0.658953	0.189323
T58	N	second	48640	19132	SeqCapEZ_Exomev3-nonOverlapping-PT	3137144693	64190747	35054917	0.546105	78556942	78556942	78556942	1	1	67408016	0.858078	6688509752	4280549054	1550659340	857301358	2267187179	0.871825	0.128175	0.734076	66.6848	69.1264	0.548572	0.290551	31.2775	0.067431	1.86828	0.919944	0.897061	0.865645	0.811678	0.726255	0.614901	0.148019
T59	N	second	48351	19014	SeqCapEZ_Exomev3-nonOverlapping-PT	3137144693	64190747	35054917	0.546105	60420168	60420168	60420168	1	1	52092256	0.862167	5169762184	3319285122	1217038770	633438292	1752617652	0.877472	0.122528	0.731713	51.7097	53.4786	0.553067	0.292025	31.3788	0.067658	1.84409	0.918422	0.890965	0.841917	0.745513	0.606726	0.457034	0.065151
T60	N	second	48758	19266	SeqCapEZ_Exomev3-nonOverlapping-PT	3137144693	64190747	35054917	0.546105	75049378	75049378	75049378	1	1	64287602	0.856604	6379422777	4153581775	1461087974	764753028	2255288603	0.880122	0.119878	0.739773	64.7069	68.7491	0.557256	0.302576	31.8202	0.066604	1.80919	0.920943	0.899547	0.869897	0.817063	0.731442	0.621528	0.159119
T61	O	second	49040	19137	SeqCapEZ_Exomev3-nonOverlapping-PT	3137144693	64190747	35054917	0.546105	80320146	80320146	80320146	1	1	69096469	0.860263	6854766297	4192273987	1601966696	1060525614	2157678410	0.845286	0.154714	0.723524	65.3096	65.7447	0.525514	0.270471	29.8895	0.066639	1.82624	0.920459	0.895531	0.862056	0.803473	0.712179	0.59534	0.134493
T62	O	second	49236	19207	SeqCapEZ_Exomev3-nonOverlapping-PT	3137144693	64190747	35054917	0.546105	79968310	79968310	79968310	1	1	69103711	0.864139	6858990934	4077891421	1690169925	1090929588	2063135160	0.840949	0.159051	0.706978	63.5277	62.9074	0.513478	0.259785	29.0561	0.067284	1.85022	0.918733	0.892429	0.85798	0.793221	0.692074	0.568916	0.115742
T63	O	second	48476	18936	SeqCapEZ_Exomev3-nonOverlapping-PT	3137144693	64190747	35054917	0.546105	77347742	77347742	77347742	1	1	66137803	0.855071	6560477203	4003002171	1533582895	1023892137	2053940733	0.84393	0.15607	0.723009	62.361	62.4675	0.521288	0.267473	29.8203	0.064989	1.95211	0.921386	0.893766	0.851628	0.777278	0.669887	0.545598	0.12174
T64	O	second	49130	19173	SeqCapEZ_Exomev3-nonOverlapping-PT	3137144693	64190747	35054917	0.546105	91238818	91238818	91238818	1	1	78547570	0.860901	7794709248	4774419401	1825541557	1194748290	2424538069	0.846723	0.153277	0.723401	74.3786	73.8345	0.526773	0.267505	29.9352	0.066127	1.99553	0.920331	0.89495	0.862002	0.80708	0.726382	0.628811	0.20768
T65	O	second	49292	19210	SeqCapEZ_Exomev3-nonOverlapping-PT	3137144693	64190747	35054917	0.546105	83459254	83459254	83459254	1	1	72092323	0.863803	7155064490	4335100458	1683685796	1136278236	2217472945	0.841192	0.158808	0.720262	67.5347	67.5675	0.522871	0.267457	29.6106	0.06621	1.82615	0.920472	0.895754	0.86493	0.810391	0.721868	0.608049	0.149709
T66	O	second	48136	18959	SeqCapEZ_Exomev3-nonOverlapping-PT	3137144693	64190747	35054917	0.546105	84497302	84497302	84497302	1	1	72024216	0.852385	7141566003	4325929230	1694557536	1121079237	2223640019	0.843021	0.156979	0.718535	67.3918	67.7093	0.515749	0.265109	29.6038	0.065792	1.99145	0.920824	0.895078	0.85664	0.789594	0.695356	0.586582	0.15821
T67	P	second	49852	19578	SeqCapEZ_Exomev3-nonOverlapping-PT	3137144693	64190747	35054917	0.546105	86621030	86621030	86621030	1	1	74621863	0.861475	7400505702	4213201620	1663846359	1523457723	2164984058	0.794141	0.205859	0.716891	65.6357	65.8703	0.489874	0.251725	27.8236	0.065176	1.88201	0.921224	0.897166	0.863024	0.801622	0.706733	0.589341	0.136858
T68	P	second	50167	19759	SeqCapEZ_Exomev3-nonOverlapping-PT	3137144693	64190747	35054917	0.546105	78810154	78810154	78810154	1	1	67901748	0.861586	6737602256	3789830048	1486460681	1461311527	1921571683	0.783111	0.216889	0.718275	59.0401	58.5965	0.484144	0.245477	27.4901	0.067436	2.02057	0.916808	0.886314	0.833358	0.737376	0.608938	0.474956	0.106275
T69	P	second	49229	19422	SeqCapEZ_Exomev3-nonOverlapping-PT	3137144693	64190747	35054917	0.546105	83281342	83281342	83281342	1	1	71560895	0.859267	7098610973	4070546337	1577262792	1450801844	2075427785	0.795622	0.204378	0.72073	63.4133	63.2123	0.492252	0.250982	28.0247	0.065969	1.85918	0.919852	0.894389	0.858415	0.793261	0.69281	0.569762	0.117884
T70	P	second	48917	19228	SeqCapEZ_Exomev3-nonOverlapping-PT	3137144693	64190747	35054917	0.546105	82633576	82633576	82633576	1	1	71154632	0.861086	7061475109	3980548724	1694498133	1386428252	2011431628	0.803663	0.196337	0.701412	62.0113	61.2756	0.485117	0.245137	27.5492	0.066378	1.91486	0.918508	0.891046	0.849776	0.773354	0.663486	0.537277	0.111049
T71	P	second	49585	19373	SeqCapEZ_Exomev3-nonOverlapping-PT	3137144693	64190747	35054917	0.546105	82213392	82213392	82213392	1	1	70968240	0.86322	7043314231	4099473509	1514756429	1429084293	2100818259	0.797101	0.202899	0.730193	63.8639	64.0274	0.501837	0.257172	28.4455	0.066954	1.82935	0.918712	0.892865	0.858517	0.797103	0.700365	0.579257	0.12269
T72	P	second	49002	19189	SeqCapEZ_Exomev3-nonOverlapping-PT	3137144693	64190747	35054917	0.546105	78008058	78008058	78008058	1	1	67664929	0.867409	6718815020	3830930879	1621750513	1266133628	1926775569	0.811554	0.188446	0.702577	59.6804	58.7949	0.494227	0.248573	27.8659	0.067889	1.89661	0.917253	0.889706	0.847664	0.767526	0.648101	0.511834	0.0894

## Sheet: Sheet1
BAIT_SET	The name of the bait set used in the hybrid selection.
GENOME_SIZE	The number of bases in the reference genome used for alignment.
BAIT_TERRITORY	The number of bases which have one or more baits on top of them.
TARGET_TERRITORY	The unique number of target bases in the experiment where target is usually exons etc.
BAIT_DESIGN_EFFICIENCY	Target terrirtoy / bait territory. 1 == perfectly efficient, 0.5 = half of baited bases are not target.
TOTAL_READS	The total number of reads in the SAM or BAM file examine.
PF_READS	The number of reads that pass the vendor's filter.
PF_UNIQUE_READS	The number of PF reads that are not marked as duplicates.
PCT_PF_READS	PF reads / total reads. The percent of reads passing filter.
PCT_PF_UQ_READS	PF Unique Reads / Total Reads.
PF_UQ_READS_ALIGNED	The number of PF unique reads that are aligned with mapping score > 0 to the reference genome.
PCT_PF_UQ_READS_ALIGNED	PF Reads Aligned / PF Reads.
PF_UQ_BASES_ALIGNED	The number of bases in the PF aligned reads that are mapped to a reference base. Accounts for clipping and gaps.
ON_BAIT_BASES	The number of PF aligned bases that mapped to a baited region of the genome.
NEAR_BAIT_BASES	The number of PF aligned bases that mapped to within a fixed interval of a baited region, but not on a baited region.
OFF_BAIT_BASES	The number of PF aligned bases that mapped to neither on or near a bait.
ON_TARGET_BASES	The number of PF aligned bases that mapped to a targeted region of the genome.
PCT_SELECTED_BASES	On+Near Bait Bases / PF Bases Aligned.
PCT_OFF_BAIT	The percentage of aligned PF bases that mapped neither on or near a bait.
ON_BAIT_VS_SELECTED	The percentage of on+near bait bases that are on as opposed to near.
MEAN_BAIT_COVERAGE	The mean coverage of all baits in the experiment.
MEAN_TARGET_COVERAGE	The mean coverage of targets that received at least coverage depth = 2 at one base.
PCT_USABLE_BASES_ON_BAIT	The number of aligned, de-duped, on-bait bases out of the PF bases available.
PCT_USABLE_BASES_ON_TARGET	The number of aligned, de-duped, on-target bases out of the PF bases available.
FOLD_ENRICHMENT	The fold by which the baited region has been amplified above genomic background.
ZERO_CVG_TARGETS_PCT	The number of targets that did not reach coverage=2 over any base.
FOLD_80_BASE_PENALTY	The fold over-coverage necessary to raise 80% of bases in "non-zero-cvg" targets to the mean coverage level in those targets.
PCT_TARGET_BASES_2X	The percentage of ALL target bases achieving 2X or greater coverage.
PCT_TARGET_BASES_10X	The percentage of ALL target bases achieving 10X or greater coverage.
PCT_TARGET_BASES_20X	The percentage of ALL target bases achieving 20X or greater coverage.
PCT_TARGET_BASES_30X	The percentage of ALL target bases achieving 30X or greater coverage.
PCT_TARGET_BASES_40X	The percentage of ALL target bases achieving 40X or greater coverage.
PCT_TARGET_BASES_50X	The percentage of ALL target bases achieving 50X or greater coverage.
PCT_TARGET_BASES_100X	The percentage of ALL target bases achieving 100X or greater coverage.
HS_LIBRARY_SIZE	The estimated number of unique molecules in the selected part of the library.
HS_PENALTY_10X	The "hybrid selection penalty" incurred to get 80% of target bases to 10X. This metric should be interpreted as: if I have a design with 10 megabases of target, and want to get 10X coverage I need to sequence until PF_ALIGNED_BASES = 10^7 * 10 * HS_PENALTY_10X.
HS_PENALTY_20X	The "hybrid selection penalty" incurred to get 80% of target bases to 20X. This metric should be interpreted as: if I have a design with 10 megabases of target, and want to get 20X coverage I need to sequence until PF_ALIGNED_BASES = 10^7 * 20 * HS_PENALTY_20X.
HS_PENALTY_30X	The "hybrid selection penalty" incurred to get 80% of target bases to 30X. This metric should be interpreted as: if I have a design with 10 megabases of target, and want to get 30X coverage I need to sequence until PF_ALIGNED_BASES = 10^7 * 30 * HS_PENALTY_30X.
HS_PENALTY_40X	The "hybrid selection penalty" incurred to get 80% of target bases to 40X. This metric should be interpreted as: if I have a design with 10 megabases of target, and want to get 40X coverage I need to sequence until PF_ALIGNED_BASES = 10^7 * 40 * HS_PENALTY_40X.
HS_PENALTY_50X	The "hybrid selection penalty" incurred to get 80% of target bases to 50X. This metric should be interpreted as: if I have a design with 10 megabases of target, and want to get 50X coverage I need to sequence until PF_ALIGNED_BASES = 10^7 * 50 * HS_PENALTY_50X.
HS_PENALTY_100X	The "hybrid selection penalty" incurred to get 80% of target bases to 100X. This metric should be interpreted as: if I have a design with 10 megabases of target, and want to get 100X coverage I need to sequence until PF_ALIGNED_BASES = 10^7 * 100 * HS_PENALTY_100X.
AT_DROPOUT	A measure of how undercovered <= 50% GC regions are relative to the mean. For each GC bin [0..50] we calculate a = % of target territory, and b = % of aligned reads aligned to these targets. AT DROPOUT is then abs(sum(a-b when a-b < 0)). E.g. if the value is 5% this implies that 5% of total reads that should have mapped to GC<=50% regions mapped elsewhere.
GC_DROPOUT	A measure of how undercovered >= 50% GC regions are relative to the mean. For each GC bin [50..100] we calculate a = % of target territory, and b = % of aligned reads aligned to these targets. GC DROPOUT is then abs(sum(a-b when a-b < 0)). E.g. if the value is 5% this implies that 5% of total reads that should have mapped to GC>=50% regions mapped elsewhere.
