# Supplementary material for: Somatic genomic alterations in retinoblastoma beyond RB1 are rare and limited to copy number changes
Source: Sci Rep. 2016 Apr 29;6:25264. doi: 10.1038/srep25264 (PMC4850475; doi:10.1038/srep25264)
Supplement: Supplementary Dataset 3 [file srep25264-s4.xls]

## Sheet: RB-goodSomaticVars-2720-MutSigD
gene	Gene symbol
expr	expression level of this gene, averaged across 91 cell lines in the Cancer Cell Line Encylcopedia (CCLE)
reptime	DNA replication time of this gene (measured in HeLa cells), ranging from 100 (very early) to 1000 (very late)
hic	chromatin state of this gene (measured from HiC experments in K562 cells) ranging approximately from -50 (very closed) to +50 (very open)
N_nonsilent	Full coverage of nonsilent positions according to exome_full192.coverage.txt mutsig library file
N_silent	Full coverage of silent positions according to exome_full192.coverage.txt mutsig library file
N_noncoding	Full coverage of noncoding positions according to exome_full192.coverage.txt mutsig library file
n_nonsilent	Number of nonsilent variant in the retionblatoma cohort
n_silent	Number of silent variant in the retionblatoma cohort
n_noncoding	Number of noncoding variant in the retionblatoma cohort
nnei	The "nnei","x", and "X" values in the MutSig output analysis give insight into how the background mutation rate is calculated for a given gene. nnei gives the number of neighboring genes that are pooled together to compute the background mutation rate for that gene; these genes are not necessarily adjacent on the genome, but rather they have nearby covariate values. x gives the number of mutated …
x	see nnei explanation
X	see nnei explanation
p	see nnei explanation
q	see nnei explanation
gene	expr	reptime	hic	N_nonsilent	N_silent	N_noncoding	n_nonsilent	n_silent	n_noncoding	nnei	x	X	p	q
RB1	349930	450	41	490468	125315	0	51	0	0	50	3	4488620	0	0
TBC1D4	196931	480	17	665270	181831	0	12	0	0	50	0	3828959	8.06587e-06	0.0760692
CARKD	504689	278	33	195392	62551	0	9	0	0	50	3	4105433	1.26686e-05	0.0796516
SKA3	447305	240	43	222656	58078	0	7	1	0	50	2	3777981	1.70795e-05	0.0805385
KRTAP9-9	1149433	468	-14	86478	22578	0	4	0	0	50	1	3357448	0.000566226	1
BCOR	377184	NaN	42	875572	258440	0	5	0	0	50	2	4987182	0.000644306	1
CARS2	532346	216	42	290390	82999	0	7	1	0	50	3	3643933	0.000835646	1
SPERT	813295	613	47	223153	65888	0	2	0	0	50	0	4455960	0.00233009	1
IVL	59999	804	12	299123	76183	0	3	0	0	50	3	4299689	0.00261589	1
EMCN	231787	807	-5	138805	37985	0	2	0	0	50	2	3827823	0.00284517	1
PLCG2	217457	451	36	670027	166211	0	7	1	0	50	1	4596114	0.00308558	1
NEK5	407938	432	42	379921	90170	0	7	1	0	50	6	4475343	0.00344218	1
FAM155A	73040	1144	-37	230040	64965	0	2	0	0	50	2	4500832	0.00409332	1
CNGB1	822498	125	10	653839	179417	0	5	1	0	50	3	4101386	0.00880271	1
NUDT7	79181	1194	-24	121126	34577	0	3	0	0	50	5	4257302	0.00997401	1
PRB3	311837	673	-1	149668	52256	0	2	0	0	50	2	3276082	0.0137053	1
KRTAP2-2	NaN	NaN	NaN	60208	19028	0	1	0	0	50	5	7925872	0.014067	1
ARMS2	252955	279	5	53037	17253	0	1	0	0	50	1	4314457	0.014613	1
KRTAP2-4	NaN	NaN	NaN	62906	19951	0	1	0	0	50	5	7926795	0.0148279	1
C7orf71	NaN	NaN	NaN	87330	23004	0	2	0	0	50	5	7929848	0.0152727	1
UQCRC1	1386275	212	37	246299	71710	0	2	0	0	50	2	5416022	0.0162022	1
RNPC3	NaN	NaN	NaN	73982	21655	0	1	0	0	50	5	7928499	0.0165021	1
AMMECR1	157872	NaN	34	166211	51901	0	2	0	0	24	4	2278603	0.0172611	1
ITGBL1	26094	536	-6	264120	60705	0	2	0	0	50	1	4388013	0.0186479	1
C16orf52	NaN	NaN	NaN	83070	25986	0	1	0	0	50	5	7932830	0.0187248	1
C17orf97	248876	591	1	48351	17253	0	1	0	0	50	2	3613119	0.0220408	1
PSMG4	NaN	NaN	NaN	93933	27051	0	2	0	0	50	5	7933895	0.0221982	1
NPVF	254553	444	32	102169	25844	0	1	0	0	50	2	5031273	0.0272851	1
TAF1C	582429	364	12	425006	142000	0	4	1	0	50	2	4725405	0.0273478	1
NUDT15	324467	567	34	84277	22862	0	1	0	0	50	2	4286412	0.0278989	1
ZFPM1	626557	184	37	486492	165075	0	2	0	0	50	1	4344774	0.0310303	1
MTUS2	267724	784	-5	702332	202918	0	6	2	0	50	4	4428128	0.031921	1
SPATA13	255006	569	36	641840	184174	0	4	0	0	50	0	3967551	0.0331778	1
KRTAP4-3	996799	468	-7	100820	24424	0	1	0	0	50	0	3418650	0.0351928	1
PHGR1	NaN	NaN	NaN	41251	13490	0	1	0	0	50	5	7920334	0.0352669	1
KRTAP1-3	977588	404	10	85413	22365	0	2	0	0	50	0	2847313	0.0357785	1
FAM166B	1108352	300	27	110973	32376	0	1	0	0	50	1	3724021	0.0393329	1
PGF	875817	222	53	88963	25418	0	1	0	0	50	2	3628313	0.0399122	1
C20orf141	796251	438	41	78100	29252	0	1	0	0	50	5	3800417	0.0406168	1
MLKL	586358	173	30	253541	63190	0	3	0	0	50	2	3198976	0.0408353	1
OR10G8	158396	830	-10	150307	49061	0	2	0	0	50	1	4756290	0.0419894	1
ABCC12	229669	628	-27	696936	195960	0	3	0	0	50	2	5422057	0.0428273	1
CLEC7A	396940	445	-1	138947	31453	0	1	0	0	50	1	3930915	0.0453799	1
RPF2	343624	410	29	164294	40399	0	1	0	0	50	1	4657813	0.0463129	1
LRCH1	284604	798	49	414427	114026	0	6	3	0	44	5	2694308	0.0465288	1
PDF	1202748	125	20	116653	40541	0	1	0	0	50	0	3592174	0.0467163	1
PYDC2	101042	886	13	48848	13348	0	1	0	0	50	0	4265538	0.0476287	1
ASPN	NaN	NaN	NaN	199155	50268	0	1	0	0	50	5	7957112	0.047756	1
DERL3	637355	196	52	138024	41748	0	1	0	0	50	1	4092795	0.0500091	1
BCAP29	512690	753	26	187653	42174	0	1	0	0	50	0	4200502	0.0512528	1
ADH6	167884	786	-3	193830	54102	0	1	0	0	50	0	4292305	0.0519114	1
NHLRC3	150239	998	11	177429	50055	0	2	0	0	50	1	4432175	0.0523433	1
FAM195A	1115707	213	39	81366	24921	0	1	0	0	50	4	3384428	0.05283	1
NMUR2	261658	955	4	208669	59711	0	3	0	0	50	0	4833325	0.0531932	1
IL33	355118	432	5	144982	33725	0	1	0	0	50	0	3302707	0.0536564	1
PRSS8	1296884	351	35	171252	52824	0	1	0	0	50	1	4470799	0.0545155	1
EPSTI1	109052	417	33	218538	54741	0	2	0	0	50	0	4431110	0.0609398	1
OR1L3	409923	553	12	159608	47854	0	1	0	0	50	1	3370299	0.064817	1
FADS1	1239228	212	59	258724	71426	0	1	0	0	50	0	5123076	0.0661218	1
TNIP3	214178	900	4	178494	39192	0	2	0	0	50	1	3854306	0.0667009	1
OTOR	76240	856	-21	68302	17111	0	1	0	0	50	0	4222228	0.067082	1
FAM118A	461688	277	26	185949	49629	0	1	0	0	50	1	4035924	0.068148	1
NOB1	1410481	NaN	39	211154	59995	0	2	0	0	50	3	5830378	0.0707503	1
TBP	425191	598	-16	174589	47783	0	1	0	0	50	1	3414958	0.0721044	1
TMEM155	326547	440	18	66882	19383	0	1	0	0	50	2	5090203	0.0724735	1
WWOX	51599	1260	-34	222727	62054	0	2	0	0	50	2	5071743	0.0754472	1
KHDRBS1	1216050	133	33	221662	68870	0	1	0	0	50	1	4579997	0.0754968	1
C4orf36	268001	603	36	61983	16827	0	1	0	0	50	0	3230926	0.076379	1
OLFM4	207557	842	2	257233	72704	0	1	0	0	50	0	4143418	0.0768477	1
BTLA	304354	636	35	149100	39618	0	1	0	0	50	2	2962475	0.0770386	1
RNF113B	470049	470	20	162377	45298	0	2	0	0	50	1	3446411	0.0784725	1
UCN3	711034	519	-1	79662	24708	0	1	0	0	50	0	4791222	0.07942	1
C16orf92	NaN	NaN	NaN	73130	17821	0	1	0	0	50	5	7924665	0.079943	1
PPIL1	836025	244	43	86265	23004	0	1	0	0	50	0	4617272	0.0804546	1
AMIGO3	NaN	NaN	NaN	239554	83141	0	1	0	0	50	5	7989985	0.0833364	1
MTHFSD	70370	416	3	213071	64255	0	2	0	0	50	0	3456919	0.08337	1
NSD1	948717	227	42	1362987	379140	0	3	0	0	50	0	5049094	0.0844293	1
HNRNPK	460176	343	2	249352	67592	0	1	0	0	50	0	3747096	0.0855141	1
TSHZ1	69176	993	4	511484	149455	0	2	0	0	50	2	4589653	0.0859214	1
NKX2-4	283501	638	-3	168909	59214	0	1	0	0	50	1	3704709	0.0881716	1
ABCC4	200377	596	30	691398	191487	0	3	0	0	50	0	4056159	0.0908501	1
ABCC11	216539	578	-22	707302	201143	0	4	1	0	50	3	5083032	0.0927945	1
C2orf81	NaN	NaN	NaN	283432	95495	0	1	0	0	50	5	8002339	0.0958067	1
COG6	73269	761	11	347403	93933	0	2	0	0	50	0	4613438	0.0965476	1
SLC34A1	1038665	261	59	330576	107565	0	2	0	0	50	0	4667540	0.0974927	1
LRRTM2	1371519	442	31	258227	72988	0	1	0	0	50	1	3816605	0.100571	1
GPR142	362227	433	-8	224573	73840	0	1	0	0	50	4	5064998	0.10185	1
MLC1	909819	215	25	192552	58362	0	2	0	0	50	1	3069969	0.103012	1
NAF1	72763	1218	-7	273492	78384	0	1	0	0	50	1	4000992	0.103209	1
C4orf46	154316	534	-11	55806	17892	0	1	0	0	50	5	4924276	0.105009	1
TMEM225	89099	736	-8	117363	29607	0	1	0	0	50	1	5126839	0.105352	1
TPPP2	971417	320	12	88821	23430	0	1	0	0	50	0	3585074	0.106425	1
KCNG4	582429	364	12	254109	79449	0	2	0	0	50	2	4725405	0.107251	1
PRRG2	2080142	210	41	102737	32092	0	1	0	0	50	0	4354572	0.108051	1
UPF3A	612511	283	46	247222	65675	0	2	0	0	50	2	4326669	0.108105	1
ZNF418	1252385	750	-19	347829	87330	0	1	0	0	50	1	4768644	0.108661	1
CD93	199022	554	-50	316376	101743	0	1	0	0	50	0	4106285	0.109232	1
FABP6	198270	448	38	96560	23146	0	1	0	0	50	1	4607545	0.110443	1
MKKS	166085	252	-14	284426	83425	0	2	1	0	37	1	3696047	0.110987	1
CREBBP	637890	242	39	1235755	350882	0	3	1	0	50	1	5036385	0.111511	1
CNOT2	156657	609	-17	285846	72633	0	1	0	0	50	3	4752030	0.111957	1
CD58	692758	418	19	131563	33512	0	1	0	0	50	0	4388013	0.112544	1
SH3BP5	516326	303	32	235081	63971	0	1	0	0	50	2	3921827	0.112558	1
KIAA1377	418167	411	-19	573325	149597	0	6	0	0	50	3	4031948	0.112599	1
RBP5	2422791	224	38	71426	18460	0	1	0	0	50	1	3539421	0.112601	1
REG3A	10958	1389	-22	92868	24708	0	1	0	0	50	0	3495898	0.112909	1
TCFL5	1044503	208	48	246654	78171	0	1	0	0	50	1	4025984	0.112942	1
XKR8	891090	272	20	189002	66172	0	1	0	0	50	4	4152577	0.1136	1
HS6ST3	105227	954	-3	236572	66314	0	2	0	0	50	2	4192763	0.114577	1
MC1R	1207036	221	45	150875	52327	0	2	0	0	50	9	4896373	0.115936	1
HOPX	597691	572	16	71071	18815	0	1	0	0	50	2	4042527	0.116964	1
CCDC154	NaN	NaN	NaN	338741	102169	0	2	0	0	50	5	8009013	0.117084	1
IGSF8	829863	386	17	292520	104938	0	1	0	0	50	1	4262343	0.118166	1
MAD2L1	106139	1069	-5	106145	28897	0	1	0	0	50	0	3760089	0.118472	1
CYB5D1	2148615	337	24	115872	33015	0	1	0	0	50	1	5583440	0.12217	1
OR8D4	89099	736	-8	154851	46008	0	1	0	0	50	1	5126839	0.125863	1
GPR108	736129	272	27	283006	79520	0	1	0	0	50	3	4891190	0.128273	1
CTRL	879834	158	50	133835	41038	0	1	0	0	50	0	4739605	0.128854	1
ACSM4	1157790	439	27	300046	81437	0	1	0	0	50	2	4116864	0.129369	1
C8orf86	840384	454	46	110405	34861	0	1	0	0	50	2	4887782	0.131666	1
C1orf159	2134483	234	21	103447	30530	0	1	0	0	50	0	4271928	0.131901	1
ADAT1	449343	354	18	259008	70077	0	2	0	0	50	4	4254107	0.132405	1
LRGUK	239801	634	8	431467	112961	0	1	0	0	50	0	4391350	0.132872	1
OR8B12	171574	746	-1	152082	46221	0	1	0	0	50	1	5226878	0.132881	1
OR6P1	NaN	NaN	NaN	154354	48635	0	1	0	0	50	5	7955479	0.136147	1
INCENP	2712305	253	52	467961	134616	0	1	0	0	50	0	5438813	0.137465	1
MCOLN2	373596	649	-5	299904	73485	0	1	0	0	50	1	3376334	0.137563	1
CDHR2	593410	318	45	665909	198658	0	3	0	0	50	1	3948665	0.138338	1
RFXAP	191525	731	-15	135965	40186	0	1	0	0	50	0	4714897	0.140584	1
EDARADD	482656	589	11	120771	28968	0	1	0	0	50	1	4347614	0.140927	1
GRN	1062294	172	38	306365	83425	0	1	0	0	50	3	4741735	0.141393	1
POSTN	135260	641	-38	440200	113387	0	2	0	0	50	1	4741593	0.141559	1
BTC	110870	606	3	93010	25418	0	1	0	0	50	3	4400722	0.142144	1
WDR27	197890	593	-17	441762	126948	0	2	0	0	50	0	4441547	0.14324	1
MTTP	318764	787	11	460648	126380	0	2	0	0	50	0	4323829	0.143405	1
TMED6	1202748	125	20	123824	33157	0	1	0	0	50	0	3592174	0.143626	1
GPRC6A	232554	730	-15	471440	126025	0	1	0	0	50	0	4234653	0.143871	1
SLC23A2	476336	464	37	330789	97128	0	1	0	0	50	2	4277537	0.144927	1
DKK2	48475	1014	-18	132344	36352	0	1	0	0	50	0	4074903	0.145225	1
DUSP16	748543	157	30	333842	95992	0	2	0	0	50	3	4753237	0.146207	1
SEC63	290010	481	37	406617	96702	0	1	0	0	50	0	3695053	0.146807	1
PIBF1	258763	533	30	402570	96276	0	2	0	0	50	2	4813445	0.148339	1
HAS1	436280	690	-24	279030	94785	0	1	0	0	50	0	3304553	0.148582	1
ZNF23	383757	648	-2	334552	78668	0	2	0	0	50	1	3374488	0.149625	1
KRTAP13-4	14979	1035	-68	79165	23288	0	1	0	0	50	1	2825729	0.149869	1
SIVA1	711772	247	36	88537	26909	0	1	0	0	50	1	3755545	0.151779	1
IL6	948251	304	14	109127	30388	0	1	0	0	50	2	4012636	0.152034	1
OR10X1	179404	940	1	158543	48493	0	1	0	0	50	1	4582766	0.152195	1
MAS1	653091	460	26	160744	47996	0	1	0	0	50	0	4436577	0.15227	1
CELF3	1210719	255	29	243388	65888	0	1	0	0	50	3	3531469	0.154261	1
FCF1	886320	184	43	108630	25347	0	1	0	0	50	2	3814830	0.156741	1
OR1J2	373314	646	3	153289	47144	0	1	0	0	50	1	4457309	0.158389	1
OR2L8	27938	1015	-28	153928	46079	0	1	0	0	50	2	4958214	0.1584	1
TMEM176A	749051	604	16	119280	36636	0	1	0	0	50	2	4467959	0.159544	1
OGFR	1044503	208	48	335404	103376	0	2	0	0	50	1	4025984	0.16018	1
GIMAP6	682986	689	20	145337	43168	0	1	0	0	50	0	3910964	0.161561	1
PRDM8	60915	903	-4	334339	109127	0	1	0	0	50	1	4126875	0.16284	1
SLC35A3	287540	530	9	165856	48422	0	1	0	0	50	1	4395823	0.163046	1
SLC24A4	368522	642	27	314175	87117	0	2	0	0	50	4	4763035	0.16363	1
GSTZ1	554839	418	37	114097	31382	0	1	0	0	50	3	4681953	0.164024	1
ZNF267	263122	850	-18	386808	91164	0	2	0	0	50	3	4564306	0.165082	1
TNFAIP6	216177	589	24	146686	35642	0	1	0	0	50	2	4592706	0.165254	1
PASD1	153115	NaN	3	403990	103376	0	1	0	0	50	2	4418046	0.165661	1
ZC3H3	2168942	235	34	462281	153928	0	1	0	0	50	0	4534628	0.166142	1
ZNF503	173705	547	13	302247	112038	0	1	0	0	50	3	4771697	0.166292	1
ZDHHC12	1865107	197	38	132060	43026	0	1	0	0	50	1	4771129	0.166438	1
OR52E6	203856	922	-5	154851	45369	0	1	0	0	50	0	3391741	0.168034	1
NMU	247026	456	28	94643	24850	0	1	0	0	50	2	3484893	0.16819	1
PRELID2	342210	568	-3	103305	24921	0	1	0	0	50	2	3332527	0.168367	1
BRMS1	1963418	182	55	156129	39618	0	1	0	0	50	0	4185166	0.170911	1
NUDT22	1602391	278	57	148603	50339	0	1	0	0	50	0	4161097	0.170976	1
CTAGE5	314800	300	16	431396	108772	0	1	0	0	50	2	4366358	0.172026	1
NFKB1	376672	311	41	500124	139302	0	1	0	0	50	0	4037486	0.172709	1
PRR21	315906	569	21	182257	66740	0	1	0	0	50	0	4863926	0.173595	1
TMEM8C	1858670	315	39	112961	33157	0	1	0	0	50	2	4118284	0.174281	1
MED4	324467	567	34	142568	36139	0	1	0	0	50	2	4286412	0.178126	1
OR6X1	92984	637	-1	151301	48280	0	1	0	0	50	2	4385954	0.178925	1
IDH1	260367	539	17	217473	54528	0	1	0	0	50	0	4585464	0.179159	1
MMRN1	39671	703	-11	623877	167844	0	2	0	0	50	2	6126093	0.179654	1
NDFIP2	154294	370	50	172104	49629	0	4	0	0	50	27	3492774	0.180097	1
RBM47	247828	341	64	293727	89247	0	1	0	0	33	0	2778230	0.180749	1
CIAPIN1	749108	159	39	160957	45866	0	2	0	0	17	0	1261173	0.181896	1
COL4A3	253951	211	10	856686	270297	0	3	1	0	50	1	3773721	0.182491	1
SIAE	172228	604	18	268167	74337	0	2	0	0	50	2	2783484	0.184012	1
SRR	780080	271	29	172743	51120	0	1	0	0	50	2	4562957	0.184095	1
TRIM67	381758	603	8	389009	120061	0	1	0	0	50	1	4135253	0.184128	1
CISH	583785	302	50	139160	44446	0	1	0	0	50	0	3492206	0.184413	1
REEP4	584373	219	34	131989	38837	0	1	0	0	50	1	4254036	0.184687	1
OR2T8	87551	993	-35	152224	47357	0	1	0	0	50	2	4834248	0.184848	1
GTF2F2	613630	276	50	131989	33725	0	1	0	0	50	2	3732186	0.185267	1
ZNF772	451095	869	-24	254606	61912	0	1	0	0	50	6	3577690	0.185382	1
MUL1	573203	429	30	175654	52469	0	1	0	0	50	0	4328799	0.186853	1
TSC22D1	205312	350	38	541233	173808	0	3	0	0	26	0	2006034	0.187173	1
PANX3	171574	746	-1	193972	59711	0	1	0	0	50	1	5226878	0.188261	1
FBXO16	295355	204	47	155206	38837	0	1	0	0	50	1	3852602	0.190638	1
ZDHHC20	383737	430	34	189996	46221	0	1	0	0	50	0	3971101	0.190737	1
TBRG1	171901	604	9	210373	59711	0	1	0	0	50	0	4314457	0.192002	1
CDH3	777628	299	24	420959	122191	0	2	1	0	50	4	5473106	0.192645	1
GRID2	4518	1143	-17	512904	143775	0	1	0	0	50	0	3801198	0.19458	1
SURF1	1827885	416	28	153786	46647	0	1	0	0	50	0	3419431	0.194694	1
HIRA	611613	300	1	520146	150804	0	1	0	0	50	1	4775602	0.195402	1
KLK12	490795	632	22	142284	34293	0	1	0	0	50	0	3338420	0.195707	1
FCGRT	2080142	210	41	181902	57084	0	1	0	0	50	0	4354572	0.195774	1
ANKRD10	506421	402	22	212574	60705	0	1	0	0	50	0	4669883	0.196581	1
CCDC70	353099	349	69	122191	28187	0	1	0	0	50	3	4124603	0.198683	1
HES3	643428	205	30	92300	30175	0	1	0	0	50	1	3147998	0.200586	1
DAZL	140687	470	24	156342	41322	0	1	0	0	50	2	3855584	0.20119	1
CRYBG3	123806	723	0	533139	136320	0	1	0	0	50	2	4714968	0.201296	1
H1FNT	809696	412	16	122617	40967	0	1	0	0	50	1	3952712	0.201561	1
PON3	135737	327	-2	184671	49842	0	1	0	0	50	2	4596469	0.201844	1
SLC36A3	871795	530	57	260641	75047	0	1	0	0	50	0	4890551	0.203291	1
PRSS54	742919	385	13	201640	55664	0	1	0	0	50	0	3895202	0.203829	1
KCTD19	1201743	142	56	472505	133906	0	2	0	0	50	3	4992223	0.204413	1
OR1N2	407749	646	9	160886	50410	0	1	0	0	50	2	4061555	0.204838	1
NOD2	294632	792	1	516241	158330	0	2	0	0	50	0	3923673	0.205379	1
ZNF596	89938	794	10	262061	64894	0	1	0	0	50	0	4545136	0.206613	1
USP4	1661046	201	34	502609	131705	0	1	0	0	50	1	4113953	0.207314	1
NARS2	302979	569	17	248855	67663	0	1	0	0	50	1	5601190	0.208132	1
RGMB	141802	729	11	237424	72065	0	1	0	0	50	0	4980934	0.208493	1
LCAT	879834	158	50	220739	66172	0	1	0	0	50	0	4739605	0.210277	1
NUP153	474858	267	12	739962	221094	0	1	0	0	50	0	4782276	0.212005	1
GRTP1	812721	237	53	172388	49345	0	1	0	0	50	0	3899107	0.212967	1
GLOD4	662733	483	10	158046	40683	0	1	0	0	50	1	3409491	0.216255	1
C16orf78	18490	907	-25	139941	33867	0	1	0	0	50	3	4187722	0.217775	1
STAMBP	1124858	404	43	219532	59711	0	1	0	0	50	0	3969681	0.218202	1
ALG2	203560	410	37	204338	63403	0	1	0	0	50	0	4143702	0.218826	1
CCDC91	96900	922	-5	235365	56871	0	1	0	0	50	0	3698035	0.219826	1
CENPBD1	1056657	221	35	94217	25915	0	1	0	0	50	4	3269621	0.220344	1
TUSC3	50254	1013	-41	185381	49984	0	1	0	0	50	2	4768786	0.220544	1
PSMD14	210764	520	13	165785	41464	0	1	0	0	50	4	4442825	0.221685	1
SUV39H2	255711	396	38	181405	46292	0	1	0	0	50	3	4109835	0.222385	1
CLYBL	308985	612	45	174376	50765	0	1	0	0	50	1	3756468	0.222655	1
FAM196B	NaN	NaN	NaN	266463	77745	0	1	0	0	50	5	7984589	0.224743	1
NOC2L	1851188	467	3	386027	108985	0	2	0	0	25	0	2878979	0.225359	1
KAZALD1	469702	221	52	150094	48209	0	1	0	0	50	1	3927294	0.226716	1
FKBP4	495532	443	28	238915	62693	0	1	0	0	50	0	4339023	0.22742	1
CCNG1	226025	696	12	152863	40967	0	1	0	0	50	3	3685397	0.228582	1
FBXO5	164387	538	-5	228265	61415	0	1	0	0	50	1	4592138	0.22891	1
TMEM74	275834	891	-14	151230	45156	0	1	0	0	50	2	3648974	0.229151	1
DNLZ	1194160	258	28	86549	29962	0	1	0	0	50	3	3356951	0.229786	1
CYTIP	79169	895	18	187227	49203	0	1	0	0	50	2	4530723	0.230169	1
KCNJ12	405028	480	-60	214491	63687	0	1	0	0	50	1	5553833	0.231839	1
PDCD1	559742	487	29	143065	45440	0	1	0	0	50	4	5150411	0.232916	1
MESP1	880974	190	35	126593	46576	0	1	0	0	50	2	4444742	0.234126	1
GABRG2	8332	869	-14	267599	70645	0	1	0	0	50	2	5959030	0.234402	1
CCNB1IP1	393743	401	-18	142710	37488	0	1	0	0	50	3	3820794	0.234446	1
CDS1	94589	895	5	242039	63403	0	1	0	0	50	0	3746173	0.234543	1
CCM2	1090292	235	55	244311	68373	0	1	0	0	50	0	4502678	0.23466	1
MTMR6	330431	538	31	327807	80727	0	2	1	0	10	2	1404593	0.237036	1
MYEOV2	340416	482	28	128652	36849	0	1	0	0	50	4	4472716	0.237319	1
MBTPS2	93093	NaN	16	263694	77106	0	1	0	0	50	0	4023570	0.237453	1
DPH1	1415256	294	27	225425	68941	0	1	0	0	50	0	4295287	0.23854	1
FAM120B	366503	600	-4	465618	125031	0	1	0	0	50	1	3254285	0.240231	1
HOXA7	356045	385	28	115091	33370	0	1	0	0	50	4	4529516	0.242267	1
LILRB4	978578	625	-1	229969	66314	0	1	0	0	50	1	4419253	0.245979	1
MYC	406323	204	23	226632	65817	0	1	0	0	50	0	4329296	0.247855	1
EIF3E	187290	965	6	238702	56942	0	1	0	0	50	1	4160742	0.248266	1
EMX2	130702	632	4	129007	34364	0	1	0	0	50	2	3572436	0.24954	1
STK17A	655380	310	23	212574	57723	0	1	0	0	50	3	5074086	0.25157	1
NAT1	370301	569	-10	180198	47925	0	1	0	0	50	1	3012104	0.252748	1
ZNF837	NaN	NaN	NaN	255458	85342	0	1	0	0	50	5	7992186	0.254336	1
PRPS1L1	89480	675	-1	158614	46079	0	1	1	0	43	2	3215377	0.256189	1
EDNRB	63780	954	31	245518	68870	0	1	1	0	50	1	4340585	0.256982	1
ZNF354C	718142	781	-4	290248	67805	0	1	0	0	50	1	4692248	0.258303	1
C1orf35	702621	391	5	137811	37275	0	1	0	0	50	2	3393303	0.260477	1
TMEM231	488582	225	6	182328	46008	0	1	0	0	50	2	4849797	0.260861	1
HOXC12	1257445	274	23	136178	45085	0	1	0	0	50	3	4468740	0.261373	1
CCDC113	785059	347	15	198161	50623	0	1	0	0	50	1	3733038	0.26156	1
CASP9	636573	188	34	211722	61983	0	1	0	0	50	1	4092511	0.2653	1
TCERG1	377370	463	14	566651	153928	0	1	0	0	50	1	3694272	0.266065	1
LNX2	327769	583	60	350101	99116	0	2	0	0	50	2	2594766	0.266356	1
AADAC	200470	526	2	202918	56516	0	1	0	0	50	4	4718660	0.266359	1
FAM63A	1621279	172	30	263197	76325	0	1	0	0	50	0	3866234	0.26681	1
SOX1	67826	793	-33	186446	64468	0	1	0	0	50	0	4225565	0.266821	1
XPO4	413321	385	42	597039	158259	0	2	0	0	50	2	4231600	0.268735	1
REV1	383815	639	27	645319	173453	0	3	0	0	50	4	5623058	0.269973	1
TNFRSF19	181889	614	32	218964	61131	0	1	0	0	50	1	3831231	0.270021	1
NMBR	152447	513	-28	194540	57439	0	1	0	0	50	4	5121727	0.27193	1
AIPL1	249769	359	6	194682	56019	0	1	0	0	50	1	3844224	0.272094	1
SERINC2	748895	262	28	232170	66882	0	1	1	0	50	1	4536829	0.274187	1
CRISPLD2	444452	243	21	262416	67734	0	1	0	0	50	0	3900101	0.274221	1
FLRT2	18925	671	-45	324257	98122	0	1	0	0	50	1	5634063	0.274491	1
RIPK2	251042	447	5	280876	73343	0	1	0	0	50	1	4341934	0.274608	1
NUFIP1	685617	360	32	259789	65249	0	1	0	0	50	2	4936914	0.275047	1
MDM4	420144	185	39	257162	65107	0	1	0	0	50	1	3842662	0.275612	1
LRRC36	1158788	125	49	388796	110689	0	2	0	0	50	5	3763355	0.278281	1
GLTPD2	1272092	222	28	138734	51262	0	1	0	0	50	4	4765094	0.279307	1
INTU	211890	437	-11	483723	131847	0	2	0	0	50	3	3745818	0.280048	1
PAPOLB	NaN	NaN	NaN	317512	90170	0	1	0	0	50	5	7997014	0.284325	1
PIP5K1B	184422	543	27	282225	74124	0	1	0	0	50	1	4180764	0.286311	1
PRLR	247066	854	17	319145	85768	0	1	0	0	50	0	3798997	0.286776	1
NLK	1261475	410	-3	270297	75615	0	1	0	0	50	0	3377399	0.287214	1
REL	635308	439	34	320494	84206	0	1	0	0	50	1	4603143	0.287326	1
TAS2R38	198115	856	-6	164507	49771	0	1	1	0	50	6	4189639	0.290578	1
ITGB5	330119	254	40	411090	112038	0	1	0	0	32	0	2272355	0.291807	1
TAB1	872660	250	73	270155	79378	0	1	0	0	50	0	4015476	0.292683	1
OIT3	635147	291	38	277468	78242	0	1	0	0	50	0	3836698	0.293277	1
DYRK4	276521	874	24	272427	69864	0	1	0	0	50	2	4788311	0.296079	1
TTLL10	2356409	196	27	345912	102879	0	1	0	0	50	0	5334656	0.296746	1
MFHAS1	164853	395	34	505946	168625	0	1	0	0	35	0	3007560	0.297253	1
PRMT2	530282	377	28	226064	59782	0	1	0	0	50	2	4218110	0.297802	1
ABCA10	137274	415	-43	812950	204338	0	1	0	0	50	1	4442328	0.298253	1
RAPGEF5	747975	629	4	392346	94359	0	1	0	0	50	0	4735913	0.298348	1
MFGE8	562979	560	7	198516	55380	0	1	0	0	50	4	4916679	0.298986	1
HIST1H1E	398813	636	53	106500	34932	0	1	0	0	50	6	2719939	0.299564	1
RIOK2	381706	614	28	293940	72633	0	1	0	0	50	4	5823136	0.299611	1
CHST5	488582	225	6	195179	68089	0	1	0	0	50	2	4849797	0.3022	1
KCNA5	160467	896	22	294153	98193	0	1	0	0	50	0	4650855	0.302422	1
WISP1	235882	481	12	186517	52895	0	1	0	0	50	2	3680427	0.304644	1
SLC39A8	275900	441	4	249991	71213	0	1	0	0	50	2	4138377	0.304669	1
CYP7B1	8894	1018	22	259079	69154	0	1	0	0	50	2	4219530	0.305829	1
IPO7	566709	145	21	549540	134829	0	1	0	0	50	3	3781744	0.3061	1
DHRS12	252271	384	33	171394	45014	0	1	0	0	40	2	2924703	0.30727	1
ZNF695	385851	535	-5	269658	62622	0	1	0	0	50	2	3883984	0.307641	1
RBM39	1401606	125	51	280308	72633	0	1	0	0	50	2	4779294	0.308044	1
ATP2C2	646239	396	5	488551	139160	0	1	1	0	50	2	3495969	0.308217	1
BCAS1	163555	415	2	298342	84845	0	1	0	0	50	1	4161026	0.30852	1
PLEKHG5	644634	203	44	547552	164720	0	2	1	0	50	2	4281513	0.308997	1
SHMT1	957114	254	9	247719	70929	0	1	0	0	50	1	3717205	0.309312	1
USP2	1054477	263	40	329369	99826	0	1	0	0	50	0	4681527	0.30969	1
CHGB	310620	346	13	351237	85413	0	1	0	0	50	0	4246013	0.310009	1
PCDHB1	987049	724	-11	400156	123611	0	1	0	0	50	0	4779223	0.310315	1
PTGS1	343200	635	27	307430	84490	0	1	0	0	50	1	4866056	0.310704	1
HRG	508316	436	45	269374	72278	0	1	0	0	50	5	5579535	0.311372	1
MAP2K6	58848	397	-42	177500	45937	0	1	0	0	50	5	4209732	0.311412	1
GPSM1	1194160	258	28	367638	110547	0	1	0	0	50	3	3356951	0.311981	1
SYT12	1643265	152	47	213142	62480	0	1	0	0	50	2	4100818	0.312039	1
CDH8	3859	1301	-48	406262	113458	0	1	0	0	50	1	5500015	0.312147	1
PPM1E	469298	448	11	381696	106500	0	1	0	0	50	10	4876351	0.313236	1
CCNK	345332	429	2	293088	86691	0	1	0	0	50	1	4106853	0.313486	1
C1S	2495896	211	52	355355	94288	0	1	0	0	50	1	4739179	0.315068	1
TOR1AIP1	470940	364	5	296993	83851	0	1	0	0	50	1	4483082	0.315642	1
TBC1D23	378718	265	25	361461	90738	0	1	1	0	50	2	5281903	0.317696	1
SLU7	197504	619	30	315879	71994	0	1	0	0	50	1	4027830	0.317904	1
IL10RA	581910	576	49	289325	86194	0	1	0	0	50	0	3475876	0.318649	1
GSG1	692979	203	5	223437	42387	0	1	0	0	50	3	4241327	0.320211	1
GBP3	316278	598	5	309276	80088	0	1	0	0	50	1	4000069	0.320775	1
PNPLA2	1799017	232	51	248358	81153	0	1	0	0	50	0	3742197	0.321206	1
NTF3	28523	735	17	134971	39476	0	1	1	0	37	3	2933223	0.321662	1
SLC22A8	2447828	398	48	272995	83354	0	1	0	0	50	0	3285667	0.323811	1
UNC13C	17740	1075	-30	1148851	292094	0	2	0	0	50	0	5069613	0.323909	1
CEBPZ	488101	253	42	554865	132912	0	1	0	0	50	2	3246262	0.324025	1
KIAA0408	151114	811	-10	358124	89389	0	1	0	0	50	1	4445807	0.324242	1
FAM124A	175682	518	37	287266	88679	0	1	0	0	50	0	3716140	0.325037	1
ANGPT4	824412	579	36	257517	71568	0	1	0	0	50	1	3896054	0.32596	1
CERKL	216512	380	20	291455	77248	0	1	0	0	50	2	4458374	0.326085	1
TNFRSF25	644634	203	44	220668	60705	0	1	0	0	50	2	4281513	0.326588	1
P2RX7	1061231	396	46	311122	80372	0	1	0	0	50	0	3770242	0.327807	1
C3orf30	197435	589	-3	271433	73840	0	1	1	0	50	2	3856294	0.330342	1
PDLIM2	757216	224	45	200930	58291	0	1	0	0	50	3	4363518	0.332344	1
OVGP1	397926	461	18	342078	100749	0	1	0	0	50	1	4237777	0.334213	1
CBFA2T3	967879	252	41	325677	101601	0	1	0	0	50	0	4664842	0.335115	1
FAM126A	1063802	413	26	269161	72917	0	1	0	0	50	5	5186834	0.335499	1
ZFP1	647304	162	19	213000	50268	0	1	0	0	50	6	4543148	0.335661	1
TTYH3	769920	259	35	265114	80798	0	1	0	0	50	1	4393409	0.335977	1
NT5C1B	39949	1075	-7	309773	88324	0	1	0	0	50	0	3834142	0.336234	1
ALKBH8	234842	643	-2	345841	88466	0	1	0	0	50	1	4144270	0.336421	1
C16orf70	1093307	150	47	225070	58007	0	1	0	0	50	5	4475130	0.336799	1
NT5C1A	974845	388	36	185665	54386	0	1	0	0	50	2	3342112	0.337194	1
MTHFD1L	341712	438	21	502396	146189	0	1	0	0	50	0	5722103	0.337215	1
ACTL8	249962	416	27	181405	54812	0	1	0	0	50	4	4097765	0.33822	1
PLEKHA5	149622	577	-29	639568	163655	0	2	0	0	50	5	5251231	0.339243	1
GALNT5	78933	837	8	479889	129504	0	1	0	0	50	0	4735416	0.339446	1
C7orf31	254281	319	21	306578	78739	0	1	0	0	50	2	4282578	0.339463	1
FBXO30	77282	736	0	375519	102879	0	1	0	0	50	2	4749048	0.340372	1
ING1	560003	274	51	231744	70077	0	1	0	0	50	0	3322445	0.342371	1
CCDC64B	1443513	234	49	249636	82857	0	1	0	0	50	0	3780040	0.342841	1
SDR42E1	207928	635	13	194753	58717	0	1	0	0	50	8	5125561	0.344812	1
DHODH	438866	372	19	196386	63900	0	1	0	0	50	4	4189923	0.346019	1
ACE	874574	267	-20	705030	194469	0	2	0	0	50	1	4095777	0.346344	1
DYNC1LI1	434251	568	35	270368	75118	0	1	0	0	50	5	4436009	0.347311	1
LGI3	587455	196	50	273776	82999	0	1	1	0	50	1	4006175	0.348054	1
FAM83A	519858	171	22	225851	70219	0	1	0	0	50	2	3792039	0.350913	1
ADAM18	175645	764	4	394689	94785	0	1	0	0	50	1	4156127	0.352007	1
TPI1	2822601	232	32	147396	41535	0	1	0	0	50	7	4120840	0.352117	1
GPRC5A	719556	169	17	177358	53960	0	1	0	0	50	6	4126946	0.353191	1
ZNF510	327128	491	14	357414	83070	0	1	1	0	50	1	3787921	0.353343	1
PCSK9	447775	230	13	343356	108843	0	1	0	0	50	1	5036598	0.353593	1
POMT1	651666	272	34	385814	108346	0	1	0	0	50	0	4297346	0.354604	1
SPAG16	38908	1199	-3	335191	84845	0	1	0	0	50	1	3866518	0.35515	1
EYA1	50979	967	-3	315027	84135	0	1	0	0	50	2	4215625	0.355498	1
LMLN	607598	410	30	360680	96205	0	1	0	0	50	0	3705490	0.356111	1
TTLL11	285948	541	24	409599	125244	0	1	0	0	50	0	4839928	0.356517	1
SCIN	119569	510	-1	372750	97554	0	1	0	0	50	1	4329651	0.357524	1
ARHGEF19	824719	186	40	400511	125386	0	2	0	0	50	4	3494336	0.359366	1
NUP62	1679101	205	45	249139	85910	0	1	0	0	50	3	4145406	0.362528	1
TCF12	203021	599	27	381625	103589	0	1	0	0	50	1	4251125	0.363162	1
ALOX15B	1528802	272	26	342220	101459	0	1	0	0	50	0	3713300	0.363614	1
PRKCA	206987	603	-27	356491	87614	0	1	0	0	50	3	5528557	0.363756	1
ACSF3	1277584	239	40	287195	89176	0	2	0	0	50	13	4499767	0.365259	1
MUC2	1467711	466	43	1415456	424864	0	6	4	0	50	7	4645459	0.365675	1
ZNF606	1219985	694	-30	414214	97625	0	1	1	0	50	1	4266248	0.365838	1
FAM63B	524797	311	28	316234	88040	0	1	0	0	50	1	3839964	0.366684	1
DNAJC11	623016	259	34	290319	80727	0	1	0	0	50	1	3664523	0.36736	1
GAS2L3	197479	849	-12	348965	102382	0	1	0	0	50	2	4261775	0.36893	1
KRT72	1280474	464	36	260641	74621	0	1	0	0	50	2	4093789	0.370894	1
DPEP3	863919	158	54	254251	82715	0	1	0	0	50	3	4556354	0.370915	1
HSPH1	194024	518	35	450353	113032	0	1	0	0	50	0	3886256	0.370938	1
LRRN1	61807	888	-18	358053	100110	0	1	0	0	50	1	3844224	0.373134	1
PLCH2	339388	228	38	707515	215840	0	2	0	0	50	0	3435548	0.375075	1
COL4A5	118458	NaN	19	847882	274415	0	1	0	0	50	2	4158470	0.375192	1
NBEA	38939	1070	11	1521175	410522	0	5	3	0	50	4	4534770	0.37591	1
CIRH1A	1175833	201	34	356917	96134	0	1	0	0	50	1	3981751	0.378162	1
CD101	765941	540	24	516383	144769	0	1	1	0	50	1	5583866	0.379808	1
UCHL3	197113	362	37	124250	30601	0	1	0	0	10	0	1070254	0.380367	1
GAL3ST2	598219	487	29	193546	63971	0	1	0	0	50	5	5281406	0.382153	1
MFSD3	1755818	291	7	191558	76183	0	1	0	0	24	0	2160885	0.38406	1
LARP7	252277	692	39	308921	73840	0	1	0	0	50	3	4062407	0.384094	1
MSR1	53956	947	-48	243530	62764	0	1	0	0	50	3	3396782	0.38417	1
THAP9	778608	268	42	459299	121765	0	1	0	0	50	1	4556141	0.384729	1
CHD1L	NaN	NaN	NaN	468742	124250	0	1	0	0	50	5	8031094	0.385736	1
IFRD2	843769	206	51	252263	81508	0	1	0	0	50	2	4083068	0.386721	1
ACOT8	742720	180	48	165359	46576	0	1	0	0	50	4	3072241	0.387763	1
CASZ1	809310	433	27	878625	261777	0	1	0	0	37	0	4240759	0.388906	1
MAN1B1	1836975	202	38	355355	102595	0	1	0	0	50	1	4342644	0.390913	1
BUD13	419339	326	36	316589	87685	0	1	0	0	50	2	4219033	0.39131	1
CDYL2	161731	507	-16	256594	72491	0	1	1	0	33	1	3068336	0.392069	1
RNF20	112827	872	-13	510774	129078	0	1	0	0	50	2	6626146	0.392306	1
PPP2R1B	436031	242	25	346054	98903	0	1	0	0	50	1	3587346	0.39263	1
ZNF169	219475	445	31	304093	85271	0	1	0	0	50	5	5388687	0.39379	1
CLSTN3	1872466	224	33	486918	139089	0	1	0	0	50	0	4744362	0.395806	1
ZNF620	195638	546	22	219461	54244	0	1	0	0	50	7	4178776	0.395882	1
BCAR1	568174	171	16	485782	158969	0	3	2	0	50	8	3872340	0.396392	1
P4HTM	1799657	241	41	282793	84419	0	1	0	0	50	3	4524120	0.396568	1
MMP28	647610	144	6	260783	80443	0	1	0	0	50	2	4145974	0.396724	1
RNH1	2088403	221	50	231815	71923	0	1	0	0	50	5	4236499	0.397096	1
BRAF	305191	616	25	393908	111115	0	1	0	0	50	2	4729878	0.400047	1
PPP4R4	204538	714	17	472789	122120	0	1	0	0	50	0	3859063	0.403339	1
IL4R	227872	560	25	417764	121126	0	1	0	0	50	0	3709253	0.404076	1
CKAP2	345539	356	45	350243	93649	0	1	0	0	50	2	3751640	0.406942	1
PSMD2	1447013	268	44	465121	133196	0	1	0	0	50	2	5598847	0.408545	1
GLB1L3	270350	623	21	342362	91732	0	1	0	0	50	1	3569596	0.408545	1
C9orf131	782447	350	42	529873	164933	0	1	0	0	50	1	4957220	0.409077	1
CNGB3	191008	1171	2	421811	110689	0	1	0	0	50	0	3318611	0.409145	1
ATN1	2704950	211	47	570201	197664	0	1	0	0	50	0	5305404	0.411595	1
BIN2	499804	194	37	291597	80727	0	1	0	0	50	3	3703502	0.412184	1
GPR156	429121	146	19	405907	121694	0	1	0	0	50	2	4620609	0.412315	1
TACC1	623231	286	35	411729	113529	0	1	0	0	50	2	4739179	0.41304	1
LFNG	783535	226	47	238773	72420	0	1	0	0	50	3	4147749	0.413061	1
LCP1	400791	682	47	328446	85626	0	1	0	0	27	2	1546877	0.41543	1
CCDC22	635975	NaN	35	316305	98619	0	1	0	0	50	2	4463273	0.416682	1
PCDHA3	861651	606	2	473925	152721	0	1	0	0	50	0	4600090	0.41684	1
GFOD2	1157184	136	50	188789	59569	0	1	0	0	50	5	3621568	0.419223	1
TUBGCP3	273358	399	11	471298	126806	0	1	2	0	30	4	3019133	0.419701	1
FANCC	165520	457	38	289183	79946	0	1	0	0	50	6	4978875	0.420412	1
TAS1R1	628180	259	38	430331	112393	0	1	0	0	50	1	4496288	0.420625	1
KIAA0100	1651143	225	31	1138698	322908	0	1	0	0	50	0	4309771	0.421371	1
NACAD	NaN	NaN	NaN	746991	258156	0	3	0	0	18	0	1745180	0.421451	1
EPHX2	336774	361	36	294366	76680	0	1	0	0	50	3	3789128	0.422448	1
PADI4	457546	210	34	342859	94643	0	1	0	0	50	2	4051118	0.422473	1
MACC1	220237	676	13	431964	116511	0	1	0	0	50	3	4749261	0.423581	1
PAN2	2869106	184	52	617629	171536	0	1	0	0	50	0	5053212	0.425359	1
EXD3	1632320	208	30	441265	137456	0	1	0	0	50	0	4326456	0.426782	1
KDELC1	195534	475	24	262700	66385	0	1	1	0	47	2	2837728	0.426865	1
PEX5	1322142	267	27	336043	96134	0	1	0	0	50	2	3921543	0.429438	1
CDK10	1090549	219	38	197025	54741	0	1	0	0	50	4	3301074	0.429821	1
PCDHA12	NaN	NaN	NaN	458802	147396	0	1	0	0	50	5	8054240	0.43059	1
OR5H15	200002	811	-15	155348	44872	0	1	1	0	19	1	1241364	0.431443	1
EXTL1	748547	221	31	333984	107139	0	1	0	0	50	1	3482834	0.432276	1
CAPN5	403200	395	38	328020	91803	0	1	0	0	50	3	4861512	0.433384	1
EHMT1	977227	583	38	675778	186872	0	2	0	0	50	2	3735665	0.435358	1
CPZ	92046	471	35	329866	96773	0	1	0	0	50	2	4325036	0.437583	1
ZW10	148947	534	4	406404	105222	0	1	0	0	50	1	3467143	0.438393	1
MUSK	254657	422	9	449288	125812	0	1	0	0	50	2	4660937	0.439732	1
NAA16	302803	283	51	470020	105932	0	1	0	0	50	1	3854377	0.441053	1
NLRP7	840563	573	-15	525897	145905	0	1	0	0	50	0	4291169	0.441873	1
NNT	439246	597	0	545706	166779	0	1	0	0	50	1	4541160	0.442661	1
MVD	802673	189	41	201356	62977	0	1	1	0	44	3	3032410	0.443473	1
GPR133	218974	468	0	451773	127800	0	1	0	0	50	1	4493519	0.444478	1
MARVELD3	446645	530	10	299904	95424	0	1	0	0	50	2	3879795	0.445075	1
ZCCHC14	587162	363	21	474138	143562	0	1	0	0	50	1	4689905	0.445992	1
TECTA	243065	769	17	1097092	298910	0	2	0	0	50	0	4062265	0.446328	1
GPR114	749405	135	43	265966	81437	0	1	0	0	50	4	3770526	0.4471	1
DZIP1	229772	438	45	457879	112961	0	2	0	0	25	3	2467605	0.447959	1
ESR1	221347	568	0	302176	85484	0	1	0	0	50	3	3980331	0.448172	1
DDX24	200295	605	47	435017	121339	0	1	0	0	50	1	3838118	0.44988	1
TAF4B	173138	460	31	426852	136533	0	1	0	0	50	3	4849442	0.450203	1
MSH3	319054	752	36	589158	158046	0	1	0	0	50	0	4078311	0.452305	1
CENPN	231500	284	4	218254	53321	0	1	0	0	50	17	4306789	0.452648	1
MAML2	272830	409	6	578934	163797	0	1	0	0	50	0	4046148	0.452997	1
BRDT	311662	242	9	500124	120984	0	1	0	0	50	1	3955197	0.453094	1
COL8A2	853740	282	27	323547	127587	0	1	0	0	50	5	4712341	0.454799	1
MED24	1613074	202	28	509567	145195	0	1	0	0	50	0	4136105	0.455639	1
TRPC6	70247	847	-24	480812	124960	0	1	0	0	50	1	4036634	0.45826	1
F2R	257923	372	46	209734	63332	0	1	0	0	50	8	4048420	0.458486	1
CARNS1	1269888	177	51	454045	161312	0	1	0	0	50	0	4128153	0.459638	1
MAGEC1	17504	NaN	-11	564095	167347	0	1	0	0	50	4	6485637	0.459927	1
ANKMY1	452566	485	21	524406	148887	0	1	0	0	50	0	4211933	0.461445	1
CDH16	942986	142	34	417480	127374	0	1	0	0	50	2	4296281	0.463218	1
JPH3	594064	251	23	367851	114168	0	1	1	0	50	1	4169901	0.463966	1
NRAP	195180	587	1	912350	229117	0	1	0	0	50	2	4092582	0.464274	1
CES3	993495	135	41	292804	83354	0	1	1	0	50	8	5282897	0.464679	1
SCEL	193860	752	51	380702	86833	0	3	0	0	46	18	3434980	0.464963	1
NOL8	527573	574	45	610032	149952	0	1	0	0	50	0	3949375	0.468194	1
ZDHHC1	1115833	153	42	243246	75828	0	1	0	0	50	6	4787317	0.468231	1
ITGB4	1885370	198	27	954311	278959	0	1	0	0	50	1	4318220	0.468312	1
EML5	161619	704	1	1029500	270226	0	1	1	0	50	2	4100463	0.471853	1
ADCY7	304156	520	21	547765	163442	0	1	0	0	50	0	4541231	0.472285	1
OSGIN1	387177	550	-6	275977	87614	0	1	0	0	50	2	3032978	0.472432	1
DHX34	1132395	232	41	566935	176861	0	1	0	0	50	5	3386487	0.472567	1
AKAP12	340429	383	11	891192	256452	0	1	0	0	50	3	4168836	0.47288	1
MAP4K5	603138	207	43	454613	112180	0	1	0	0	50	3	4497708	0.47298	1
RPGRIP1L	248316	406	-15	692392	170684	0	2	2	0	50	4	3680711	0.473277	1
DSG3	275713	450	-18	503177	148603	0	1	0	0	50	2	4521635	0.47514	1
COL4A2	521715	478	32	856828	277823	0	2	2	0	50	4	4962261	0.475682	1
MYO9B	945446	330	36	1098228	316518	0	1	0	0	38	0	4192124	0.475828	1
NUAK1	143018	473	7	332706	95424	0	1	0	0	50	2	3591961	0.476341	1
DIAPH3	80757	890	22	633888	156342	0	1	0	0	50	1	4818557	0.47832	1
RPGR	141269	NaN	28	698427	168909	0	1	0	0	50	1	5057117	0.478596	1
EGF	215298	503	9	627853	163655	0	1	0	0	19	0	1906137	0.479509	1
FREM2	173964	1042	-10	1575561	469665	0	4	1	0	50	3	4548828	0.479904	1
UTP14C	385945	461	41	385175	104938	0	1	0	0	50	5	4485141	0.480023	1
HIP1R	977561	184	37	551741	158188	0	1	0	0	50	0	4520996	0.482575	1
F7	789162	285	14	236998	68657	0	1	1	0	25	1	2349674	0.483477	1
MICALL2	706729	345	23	450921	141006	0	1	0	0	50	3	5431997	0.483841	1
CCDC120	833689	NaN	41	320707	114239	0	1	0	0	49	3	4281868	0.484677	1
MAGEE1	55359	NaN	-19	461287	150875	0	1	0	0	50	2	4648299	0.484881	1
COG3	763957	379	50	435514	113387	0	1	1	0	50	3	4374310	0.4852	1
WDR60	338838	241	3	558770	143491	0	1	0	0	50	1	4549467	0.486619	1
CDH19	6200	1015	-45	398239	104228	0	1	0	0	50	4	4095635	0.488193	1
FHDC1	227983	342	25	565373	174589	0	1	0	0	50	0	4040255	0.488578	1
ECE1	744763	196	27	423941	115801	0	1	0	0	50	3	5037592	0.489044	1
RHOBTB2	740323	241	48	380631	110334	0	1	0	0	50	3	4554011	0.489272	1
STON1-GTF2A1L	75084	934	-3	601796	163087	0	1	0	0	50	1	4225778	0.489273	1
WDFY2	246186	384	46	211864	53747	0	1	0	0	50	9	4022221	0.489417	1
PARP2	415850	401	-7	309134	77248	0	1	0	0	50	7	4146613	0.489865	1
GPRIN1	579630	359	40	478185	167418	0	1	0	0	50	1	4298766	0.49387	1
CEP164	440623	360	35	752742	207249	0	2	0	0	50	3	3740635	0.494233	1
ARHGEF10L	375252	279	30	650928	190848	0	1	0	0	50	0	4910289	0.497422	1
SLC6A20	286183	385	43	300543	86904	0	1	0	0	50	4	3817315	0.497511	1
LOXHD1	NaN	NaN	NaN	1183712	312400	0	2	1	0	50	6	8219244	0.498944	1
ANKK1	107636	610	12	380489	115375	0	1	1	0	50	3	4268662	0.500364	1
PTPN14	464456	404	-8	606269	167347	0	1	0	0	37	5	3163050	0.500936	1
TRHDE	66026	995	-40	525826	144911	0	1	0	0	50	2	4694591	0.501247	1
TRPC4	72221	573	-19	501899	134758	0	1	1	0	50	2	4251977	0.502399	1
NDOR1	1724821	399	43	304590	94359	0	1	0	0	50	2	3317972	0.502568	1
INTS6	219283	371	38	460577	122830	0	1	0	0	35	0	2672440	0.503839	1
PGR	23389	962	-25	456530	146260	0	1	0	0	50	2	4692532	0.507174	1
GPR126	177409	421	-26	662004	168483	0	1	1	0	23	4	2908799	0.507423	1
PRDM10	631721	248	1	600731	165430	0	2	0	0	10	0	1225886	0.512348	1
PCSK4	2352825	221	38	377294	118144	0	1	0	0	50	1	3655648	0.515111	1
PRSS12	161497	917	1	444744	125670	0	1	0	0	50	1	3529694	0.516066	1
ZNF543	432083	869	-17	307501	79094	0	1	0	0	50	5	3614042	0.516297	1
KLHL17	1911331	239	9	319145	101104	0	1	0	0	29	2	3473675	0.51647	1
TRIM71	507311	469	24	421598	136675	0	1	0	0	50	0	3359578	0.517306	1
VWA5B1	NaN	NaN	NaN	612233	182683	0	1	1	0	50	6	8089527	0.517891	1
FNDC3A	321392	424	47	622031	167773	0	1	1	0	50	3	5296387	0.517937	1
CD163	665695	608	13	594625	158330	0	1	1	0	50	2	4287406	0.518918	1
SPATA5	100687	528	11	454755	129717	0	1	1	0	50	5	5090629	0.520407	1
PRTG	322073	254	-3	583975	168128	0	1	0	0	50	2	4720364	0.521043	1
GRM6	434745	839	2	428556	140154	0	1	0	0	50	1	3971456	0.522355	1
ARHGEF15	772200	257	20	410877	139941	0	1	1	0	50	1	3450387	0.523927	1
DUOX1	667418	544	27	790372	229472	0	1	0	0	50	0	5501577	0.525424	1
KATNB1	712945	168	34	336327	98193	0	1	1	0	50	4	4258509	0.528592	1
ZC3H18	626708	184	39	482303	141787	0	1	0	0	50	1	4225849	0.529169	1
ARHGEF18	613770	308	30	591217	175157	0	1	0	0	50	0	4373742	0.532419	1
DHX33	1145030	544	24	356065	106145	0	1	1	0	38	1	2769994	0.532531	1
DENND4C	499163	277	13	864354	228762	0	1	0	0	50	0	4511553	0.536053	1
BUB1B	876373	161	42	549753	141006	0	1	0	0	50	2	4137880	0.53708	1
VWA5B2	NaN	NaN	NaN	603074	206539	0	1	0	0	50	5	8113383	0.538242	1
PGD	712477	383	24	251340	68586	0	1	1	0	20	1	1760303	0.539326	1
UNC45A	833957	291	42	476694	143349	0	1	0	0	48	2	4135182	0.542695	1
MST1R	1289886	170	38	687919	223508	0	1	0	0	50	0	4268307	0.54639	1
UGGT1	449913	419	24	819411	208953	0	1	0	0	50	0	4314670	0.547484	1
PPARGC1B	908037	285	49	513117	152082	0	1	0	0	37	1	3866234	0.548279	1
PDGFRB	1065098	228	49	562533	163584	0	1	0	0	50	1	4283785	0.550061	1
CNTNAP4	11522	975	-26	678405	180411	0	1	1	0	50	2	4762609	0.551589	1
SERPINE3	202753	434	28	215769	61344	0	1	1	0	17	2	1488302	0.552467	1
SH3RF2	396248	406	-7	359686	113600	0	1	0	0	50	6	4119136	0.5533	1
NCAPD3	270385	601	14	778089	208740	0	1	0	0	50	0	4275975	0.555686	1
USPL1	373046	369	63	553800	151443	0	1	0	0	30	0	2616563	0.557196	1
ATG9A	773232	177	36	422521	126167	0	1	0	0	50	3	3981609	0.557604	1
PHKB	320760	885	-3	600589	157691	0	1	0	0	50	1	3773721	0.559169	1
PCDH17	8275	1095	-28	568071	175725	0	1	0	0	38	1	4427347	0.562494	1
HR	584373	219	34	588732	187014	0	1	1	0	50	1	4254036	0.562722	1
TNRC6C	620383	217	26	865135	255671	0	1	0	0	50	0	4564590	0.565536	1
TMEM71	166227	872	-6	157194	39618	0	1	1	0	15	2	1077709	0.56597	1
BEND2	66906	NaN	11	417054	110760	0	1	0	0	40	4	3538001	0.569285	1
ITGAX	1122895	481	-2	597465	171465	0	1	0	0	50	0	3366181	0.572293	1
PKP2	292831	381	-18	445454	129220	0	1	0	0	50	3	3933116	0.577534	1
CTCF	1074126	147	45	379424	94288	0	1	0	0	50	7	4482443	0.581337	1
CLIP2	938020	179	51	522489	160176	0	1	0	0	50	1	3999927	0.584437	1
CDC42BPA	290976	481	-2	900351	228549	0	1	0	0	50	0	4236002	0.58565	1
SGK223	132314	199	43	683304	216621	0	1	0	0	50	0	4010151	0.587102	1
VPS8	1340797	626	37	761475	190848	0	1	0	0	50	2	4875286	0.588174	1
DSC2	213526	521	-12	468245	129859	0	1	0	0	50	6	4711702	0.590018	1
IQSEC3	241073	592	27	595264	188576	0	1	0	0	50	1	4520428	0.591121	1
ESD	272205	820	63	150733	36920	0	1	1	0	11	1	765238	0.591793	1
UBE3B	430972	428	37	551812	153431	0	1	0	0	36	0	2973906	0.5937	1
VPS53	486092	514	7	434520	118428	0	1	0	0	50	4	3950866	0.596129	1
AGL	289704	595	9	814867	207533	0	1	0	0	50	1	4266390	0.597887	1
WWC2	244213	295	-3	613227	167844	0	1	1	0	50	3	4559265	0.602463	1
APBA1	209495	673	-5	426639	119067	0	1	0	0	50	4	4650287	0.605231	1
C2orf71	471053	404	28	632965	191558	0	1	1	0	50	2	4157334	0.606294	1
LRRFIP1	542668	347	33	615357	156768	0	1	0	0	50	2	4180480	0.608057	1
GLG1	499497	209	36	630480	161880	0	1	1	0	50	1	3797648	0.608593	1
CHD1	133125	595	15	905889	216408	0	1	0	0	50	0	3902515	0.608899	1
CRB1	212549	428	-23	720224	188221	0	1	0	0	33	1	3664878	0.609595	1
UBE4B	749198	240	25	669885	185736	0	1	0	0	50	2	4655115	0.610325	1
ZNF276	1162469	219	39	311264	90667	0	1	1	0	50	5	3513790	0.612447	1
USP38	182738	678	3	523838	150307	0	1	0	0	50	4	4088393	0.615508	1
SAMD9L	362550	625	8	807483	206184	0	1	0	0	50	1	3939648	0.616838	1
SYNPO	1119691	198	51	551741	189499	0	1	0	0	50	2	4289323	0.617805	1
NID2	234008	432	20	695232	201924	0	1	0	0	50	1	4049343	0.618211	1
ADAMTS9	90552	783	-10	1008910	261848	0	1	0	0	50	1	5627318	0.622686	1
TTC7A	785914	242	38	441194	123895	0	1	0	0	50	4	4085269	0.623062	1
RUFY1	1583299	229	17	370407	97128	0	1	0	0	17	1	2233660	0.624631	1
AKAP6	127586	715	-10	1175973	317583	0	1	0	0	50	1	5837123	0.626529	1
TNS3	192490	488	16	729738	216408	0	1	0	0	50	0	3555041	0.629104	1
KIAA0195	1928925	195	19	689481	203202	0	1	0	0	50	3	5229576	0.630654	1
PALB2	544239	561	38	603642	165075	0	1	0	0	50	5	4716743	0.63217	1
SCN5A	366751	578	25	1036529	295786	0	1	0	0	50	0	5104332	0.635624	1
DDB1	1259416	286	50	589939	161312	0	1	0	0	50	3	4098901	0.641086	1
PIK3CD	533533	204	35	535695	150804	0	1	0	0	50	2	3808014	0.641113	1
PITPNM2	1122735	196	44	681600	201498	0	1	0	0	50	0	3558449	0.64337	1
UGGT2	175188	834	34	803649	198090	0	1	0	0	35	0	3096807	0.64508	1
PCNT	991065	606	52	1697610	473925	0	1	0	0	44	0	4289536	0.646385	1
KDM5C	877207	NaN	80	801164	238063	0	1	0	0	50	1	4514961	0.648125	1
KIF24	596029	186	43	688700	196315	0	1	0	0	50	3	4402568	0.648584	1
MIPEP	262509	678	46	372111	99897	0	1	1	0	50	5	2862933	0.648839	1
UNC13B	1081701	432	37	831197	218467	0	1	0	0	50	1	4289110	0.651552	1
ADAMTS13	1843278	263	33	717100	219248	0	1	0	0	50	1	4268094	0.651677	1
IGFN1	572258	333	23	1829599	560048	0	2	1	0	50	1	4619828	0.655881	1
ABCC2	1035115	171	30	790869	223437	0	1	0	0	50	1	3788489	0.658474	1
SALL3	47663	635	-65	627143	205900	0	1	1	0	50	2	4665410	0.659203	1
ATP13A2	678965	221	52	633391	195818	0	1	0	0	50	2	4180125	0.66529	1
GPR124	655980	379	26	650076	216408	0	1	0	0	50	2	4566720	0.666913	1
SEMA5B	504904	328	34	581774	173098	0	1	0	0	50	2	3919271	0.667256	1
SLIT3	401911	706	20	786325	217331	0	1	0	0	50	3	5715003	0.668114	1
NEDD4	259242	271	-1	737477	192694	0	1	0	0	41	1	3216655	0.674503	1
WIPF3	400552	579	17	231531	82857	0	1	1	0	17	2	1422272	0.681841	1
KDM4C	153801	838	14	593489	150094	0	1	0	0	31	0	2188078	0.682396	1
DSPP	500313	623	-7	711278	124108	0	1	1	0	50	2	3498809	0.690885	1
PARP10	2580629	247	28	494444	169690	0	1	0	0	12	0	2217685	0.694699	1
BAIAP3	1150864	215	36	605914	181334	0	1	0	0	50	2	3813126	0.698317	1
GIGYF2	325071	328	35	693883	175157	0	1	1	0	50	2	3657068	0.699417	1
CNOT1	660382	191	8	1264439	341794	0	1	0	0	50	0	4393693	0.701529	1
BDP1	365874	516	16	1353828	355923	0	1	0	0	50	1	5292908	0.702945	1
TNC	194891	374	0	1110724	318506	0	1	0	0	50	1	4949268	0.710313	1
BPTF	772730	293	1	1547090	425077	0	1	0	0	35	0	2934856	0.711677	1
RTL1	356726	585	-24	668607	200646	0	1	1	0	50	3	4286341	0.712492	1
SPG7	1107401	203	39	427846	126380	0	1	2	0	50	4	3165535	0.71377	1
SYTL2	354036	435	1	901913	239128	0	1	0	0	23	0	1752209	0.733999	1
FREM3	NaN	NaN	NaN	1056764	316660	0	1	2	0	50	7	8223504	0.742011	1
DOCK8	193637	462	2	1124285	300685	0	1	0	0	50	1	4611379	0.742697	1
ATP11A	585697	416	45	634172	169690	0	5	5	0	17	5	1280556	0.743312	1
FRAS1	244829	726	0	2081507	560971	0	2	1	0	50	2	4993430	0.752408	1
SPTBN1	714370	430	22	1259611	323192	0	1	0	0	50	0	4389859	0.75245	1
SEC16A	1413299	233	44	1174908	357414	0	1	0	0	50	1	4699561	0.758626	1
SBF2	530606	482	12	958855	256523	0	1	0	0	44	0	2850508	0.75991	1
WDR90	1161748	194	36	876921	275196	0	1	0	0	50	1	3928075	0.761704	1
PIK3C2B	482894	188	34	832191	239838	0	1	0	0	50	2	3916218	0.763384	1
SETX	888858	429	36	1369590	362100	0	1	0	0	50	1	4596611	0.765825	1
SCARB1	1090766	206	35	283361	78313	0	1	0	0	16	0	954382	0.766108	1
SPTBN5	874211	259	40	1830380	551812	0	1	1	0	35	1	4055662	0.769242	1
ASH1L	1960625	247	33	1503780	413859	0	1	0	0	50	0	4343993	0.771918	1
ELMO3	1109491	150	46	394405	116795	0	1	0	0	23	1	1736873	0.772139	1
ITPR1	290645	395	19	1437466	376655	0	1	0	0	50	0	4385031	0.773337	1
FREM1	254826	882	-17	1125847	308069	0	1	1	0	50	2	4346904	0.774447	1
EPPK1	2376841	247	22	1152827	394618	0	1	2	0	50	2	5817740	0.775506	1
RECQL4	1755818	291	7	598317	191913	0	1	0	0	24	0	2160885	0.780112	1
GTF3C1	282478	597	25	1077922	301466	0	1	0	0	50	3	5597853	0.780812	1
YTHDC2	171693	686	10	741098	198871	0	1	1	0	50	8	5037237	0.789876	1
RNF17	486857	629	29	854485	213497	0	1	1	0	50	5	3892433	0.797671	1
LY75	325669	405	36	911995	218396	0	1	1	0	50	3	3682486	0.800587	1
LRBA	207641	848	17	1476232	401576	0	1	0	0	50	0	3752634	0.80136	1
CDH13	94658	929	-26	361603	105719	0	1	1	0	20	3	1579040	0.801422	1
CHD9	228561	675	-9	1477936	395186	0	1	1	0	50	3	5882563	0.80321	1
IGF2R	653159	460	18	1284390	348042	0	1	0	0	50	0	3633922	0.805463	1
GPNMB	505224	169	25	294153	80514	0	1	1	0	18	2	1059675	0.808119	1
NBAS	186706	1405	10	1228868	330718	0	1	1	0	50	2	4430897	0.808232	1
OTOF	787643	408	41	1083815	301324	0	1	0	0	50	1	4048207	0.809581	1
MTOR	577167	416	32	1313074	364940	0	1	0	0	50	0	3587914	0.81696	1
CHD6	378513	502	-1	1392452	373744	0	1	0	0	50	1	4268378	0.822416	1
MSH6	488225	587	32	687706	190493	0	1	0	0	14	0	966452	0.827121	1
ALPK2	204534	290	67	1093258	304235	0	1	0	0	26	0	2547977	0.827715	1
KIAA0556	349212	620	12	825659	232312	0	1	1	0	50	3	3608149	0.827724	1
OR2T4	104321	936	-39	173311	49700	0	1	1	0	9	1	487131	0.828299	1
ADAM28	55817	565	5	425574	100962	0	1	1	0	12	1	1143455	0.829514	1
ANKRD11	1263742	322	40	1336646	375022	0	1	1	0	50	2	5032267	0.831967	1
KIF1B	712477	306	25	1177606	309986	0	1	1	0	50	4	5269691	0.836125	1
JAG2	872033	260	25	635450	177571	0	1	0	0	50	5	4070572	0.838528	1
CEP350	446036	211	16	1602683	421243	0	1	1	0	50	1	4310268	0.839296	1
ZC3H13	576966	679	49	799105	214562	0	1	1	0	50	1	2528878	0.839428	1
PTCH1	186893	510	53	762966	225354	0	1	2	0	50	5	4155630	0.84338	1
ABCA4	512482	370	-2	1168660	326174	0	1	0	0	50	1	3376405	0.847575	1
PAN3	265548	616	57	452341	130427	0	1	1	0	50	6	2183392	0.850199	1
C2CD2L	1390854	195	58	349107	114381	0	1	0	0	9	0	959494	0.852532	1
PCDH20	3527	1075	-43	466044	143136	0	1	2	0	17	2	1433348	0.853459	1
ATP4B	723091	370	36	153076	39050	0	1	1	0	7	1	470020	0.853511	1
FRY	221552	488	40	1552841	424225	0	2	5	0	50	5	4132768	0.856198	1
SECISBP2	163101	627	15	441620	118783	0	1	0	0	19	5	1877169	0.856764	1
FUK	930873	125	44	538322	174589	0	1	0	0	14	4	2524405	0.856997	1
NCOR2	1239461	472	37	1265504	385885	0	1	0	0	50	1	4210513	0.862163	1
PKHD1	237026	946	0	2072348	595690	0	1	0	0	50	0	4322480	0.866102	1
TEP1	415850	401	-7	1321381	403919	0	3	4	0	50	7	4146613	0.868056	1
TIAM2	120675	362	27	865916	242110	0	1	0	0	21	0	1981397	0.870217	1
TTBK1	1293543	363	51	643899	212787	0	1	0	0	20	0	1708473	0.871044	1
ZNF469	NaN	NaN	NaN	1871631	637935	0	3	0	0	18	0	2124959	0.876868	1
ESYT2	286663	344	1	455962	133622	0	1	2	0	50	21	5131383	0.880848	1
COBL	133439	509	-22	624658	191984	0	1	0	0	14	0	1339699	0.883637	1
KRTAP5-5	NaN	NaN	NaN	117860	34648	0	1	1	0	4	1	294863	0.884809	1
SPTBN4	915378	177	37	1285384	403067	0	1	0	0	42	0	3535090	0.887518	1
MYO16	108921	641	-19	951826	265043	0	1	3	0	29	3	3118249	0.892374	1
USP26	88462	NaN	12	464553	119706	0	1	0	0	4	0	413504	0.896867	1
TG	237421	677	9	1412048	398026	0	1	1	0	50	3	4511056	0.897339	1
OBSL1	548994	487	35	946998	313749	0	1	0	0	50	5	4968225	0.899654	1
NLRP12	783610	486	-58	546984	160176	0	1	1	0	17	1	1387127	0.902559	1
GALNS	836710	188	44	269516	76183	0	1	2	0	14	3	891618	0.903502	1
TMC1	395593	486	10	405126	98193	0	1	0	0	10	0	688771	0.913786	1
TYRO3	744461	166	44	449075	135610	0	1	0	0	6	0	873229	0.91671	1
TET2	188424	632	24	1028435	278107	0	1	0	0	25	1	1962866	0.918242	1
FLT1	198131	693	41	739962	195108	0	1	3	0	24	3	1875039	0.927239	1
CABP5	993450	433	26	92087	23359	0	1	1	0	2	2	238986	0.929219	1
DNAH11	118223	671	8	2343852	616635	0	2	5	0	50	6	5156943	0.92942	1
ANK3	213806	634	-8	2262415	642266	0	1	0	0	12	0	1881003	0.930437	1
IKBKAP	336944	471	9	701054	181405	0	2	1	0	10	1	854485	0.93158	1
CELSR2	994135	287	31	1438602	458376	0	1	1	0	50	3	4155843	0.940927	1
DPYD	64696	807	-6	534772	148319	0	1	0	0	12	1	927970	0.942429	1
NPEPPS	1229549	176	18	477546	129078	0	1	0	0	5	0	372963	0.946094	1
NEK1	245919	399	12	667400	165217	0	2	2	0	11	4	1078845	0.947401	1
STARD9	NaN	NaN	NaN	2348751	682878	0	2	0	0	18	0	2169902	0.954241	1
RNF213	718251	198	24	2700982	750683	0	1	1	0	48	1	4755793	0.95941	1
WDR87	NaN	NaN	NaN	1452873	388299	0	1	0	0	18	0	1875323	0.962963	1
COL5A2	237205	422	1	757144	246512	0	1	0	0	11	1	1147715	0.963691	1
DNAH2	2107779	232	25	2272923	628563	0	2	0	0	18	0	2161027	0.968315	1
SPATC1	2650698	211	27	283787	98335	0	1	0	0	2	0	225212	0.968346	1
ZFHX3	122465	495	-11	1841669	532855	0	1	5	0	50	5	4462492	0.96863	1
SLC7A6OS	819579	281	46	158614	43736	0	2	2	0	3	3	264688	0.969078	1
CACNA1H	1275017	294	21	1165749	367425	0	1	0	0	21	0	1887322	0.970404	1
DGKH	191275	407	57	637651	167702	0	2	2	0	11	4	951613	0.970763	1
NDRG1	234084	322	0	208598	56587	0	1	2	0	5	2	385672	0.975996	1
SETD1A	1508459	247	46	838581	268167	0	1	0	0	11	0	1157939	0.978614	1
KIAA1683	1178047	210	43	656537	220597	0	1	0	0	16	3	1327984	0.979341	1
UNC80	NaN	NaN	NaN	1669210	467393	0	1	0	0	18	0	1954417	0.979892	1
NLRP13	802494	561	-68	534630	141006	0	1	1	0	6	3	874152	0.980196	1
LMO7	197158	342	46	890979	226419	0	10	7	0	7	9	631829	0.98179	1
MADD	1231960	198	41	847953	234939	0	1	0	0	6	0	947708	0.985813	1
VPS13C	115338	586	14	1965706	510632	0	1	0	0	14	0	1748162	0.987975	1
FBN1	399245	304	-1	1520607	369129	0	1	0	0	21	1	1709325	0.990089	1
BRCA2	221300	462	44	1758244	448649	0	5	3	0	8	3	1018779	0.996465	1
BIRC6	388754	517	24	2464410	702048	0	1	0	0	12	0	1593666	0.99802	1
NEB	248944	641	13	4545491	1079200	0	3	1	0	24	1	2693385	0.998473	1
CCDC122	139965	346	45	146757	31737	0	2	2	0	1	2	90525	0.998553	1
MED12L	98951	632	9	1107387	300117	0	1	0	0	6	0	724271	0.998767	1
COL4A1	429137	434	12	841918	268664	0	2	6	0	6	6	882956	0.998868	1
PARP4	340065	606	39	892115	238063	0	1	6	0	16	6	1113280	0.999041	1
BBS9	233203	759	-6	462636	123540	0	1	2	0	2	2	344279	0.999475	1
MUC6	1429028	466	43	1195498	391352	0	1	0	0	7	5	1221555	0.999705	1
SACS	180800	625	14	2310340	623096	0	1	5	0	18	5	1984379	0.999768	1
FANCA	1234390	219	41	752671	215201	0	1	4	0	6	5	749334	0.999823	1
FARP1	494775	574	35	581135	156484	0	1	4	0	7	4	559196	0.999895	1
USH2A	82180	967	-25	2649720	737193	0	1	0	0	1	0	788739	0.999918	1
CLEC4M	719851	329	21	212077	53108	0	1	1	0	1	1	109127	0.999975	1
ATP7B	353147	461	28	734566	219248	0	1	3	0	3	3	459512	0.999979	1
HYDIN	592186	723	1	2626432	721289	0	2	0	0	2	0	863573	0.99998	1
ARL11	425192	296	62	96205	30530	0	1	3	0	1	3	61699	0.999992	1
MYCBP2	236609	713	59	2403492	656253	0	1	12	0	50	22	3741132	0.999996	1
SLC15A1	334185	409	41	374738	97483	0	1	3	0	1	3	196883	0.999997	1
SLC10A2	199120	713	24	176080	51191	0	4	2	0	0	2	51191	0.999999	1
DEF8	1056657	221	35	278178	76467	0	1	0	0	1	0	102382	1	1
GPC6	42298	1135	-25	284923	77177	0	1	3	0	1	3	125102	1	1
SNAPC4	1194160	258	28	727040	231460	0	1	0	0	0	0	231460	1	1
PHLPP2	451025	366	17	666761	194185	0	1	3	0	4	3	267315	1	1
ITPR3	1401905	205	38	1379388	376584	0	1	0	0	1	0	436579	1	1
BOD1	255069	371	31	97270	30317	0	1	2	0	0	2	30317	1	1
THSD1	384523	370	28	423373	125102	0	2	2	0	0	2	125102	1	1
TTN	172693	713	23	18492234	5245977	0	9	3	0	1	3	5312149	1	1
DAZAP1	2352825	221	38	225851	64042	0	1	1	0	0	1	64042	1	1
AKR7A3	810462	448	40	168767	48919	0	6	4	0	0	4	48919	1	1
SLC12A3	785707	125	37	529873	150662	0	2	4	0	0	4	150662	1	1
ATP12A	467468	619	40	537967	149171	0	1	6	0	0	6	149171	1	1
AKAP11	183147	411	51	967233	257517	0	4	17	0	3	17	341226	1	1
A1BG	1621097	406	-25	244098	79236	0	0	0	0	50	3	3964782	1	1
A1CF	113129	613	19	325464	91590	0	0	0	0	50	1	4012565	1	1
A2BP1	2474	1138	-47	242394	64113	0	0	0	0	50	3	4380487	1	1
A2LD1	NaN	NaN	NaN	73982	25276	0	0	0	0	50	5	8149877	1	1
A2M	348389	364	17	759487	212858	0	0	0	0	44	1	4612941	1	1
A2ML1	300254	407	12	752600	207178	0	0	0	0	50	5	4811244	1	1
A4GALT	808038	168	72	171749	55309	0	0	0	0	50	0	3899249	1	1
A4GNT	190056	464	9	172175	47428	0	0	0	0	50	2	4452055	1	1
AAAS	1701810	166	58	276687	86052	0	0	0	0	50	0	4118994	1	1
AACS	894670	306	13	352160	92371	0	0	0	0	50	1	3918490	1	1
AADACL2	91028	611	-5	204551	55735	0	0	0	0	50	1	4543574	1	1
AADACL3	145424	454	23	178565	49558	0	0	0	0	50	2	3921117	1	1
AADACL4	145424	454	23	203131	60137	0	0	0	0	50	2	3921117	1	1
AADAT	132912	831	-13	226135	57155	0	0	0	0	50	3	4956226	1	1
AAGAB	312039	320	45	166637	42955	0	0	0	0	50	8	4453759	1	1
AAK1	639466	309	35	491036	140722	0	0	0	0	50	2	4904467	1	1
AAMP	730654	197	33	224076	62835	0	0	0	0	50	3	3691432	1	1
AANAT	1202221	197	29	124676	39547	0	0	1	0	48	2	3762716	1	1
AARS	1335968	139	42	496077	140154	0	0	0	0	50	4	4495223	1	1
AARS2	1037256	312	54	489900	158472	0	0	0	0	50	1	3942701	1	1
AARSD1	1507064	201	26	313891	84419	0	0	0	0	50	0	3513719	1	1
AASDH	639545	594	5	560403	153786	0	0	0	0	50	0	5264721	1	1
AASDHPPT	86519	753	-16	161028	41322	0	0	0	0	50	0	4684296	1	1
AASS	57655	988	-13	482232	129717	0	0	0	0	50	1	4871026	1	1
AATF	668463	384	16	293372	74479	0	0	0	0	50	0	4074974	1	1
AATK	1737949	243	22	668678	221449	0	0	0	0	50	1	4806629	1	1
ABAT	402778	358	-10	264120	68799	0	0	0	0	50	6	4169901	1	1
ABCA1	195112	637	-18	1167524	319642	0	0	0	0	50	3	4875641	1	1
ABCA12	526764	857	9	1348574	360751	0	0	0	0	50	1	4244522	1	1
ABCA13	93300	878	-11	2568425	680251	0	0	1	0	50	1	6450563	1	1
ABCA2	1951939	202	40	1249600	382832	0	0	0	0	21	0	1900954	1	1
ABCA3	2220466	233	46	860662	254393	0	0	0	0	31	1	2720152	1	1
ABCA5	52620	314	-50	864567	217686	0	0	0	0	50	0	4455960	1	1
ABCA6	240031	493	-39	850225	216053	0	0	0	0	39	0	2987538	1	1
ABCA7	2387949	206	26	1061450	348823	0	0	0	0	50	2	6461426	1	1
ABCA8	295848	637	-41	825375	217047	0	0	0	0	50	0	4266674	1	1
ABCA9	263023	602	-42	847669	223082	0	0	0	0	50	1	4360323	1	1
ABCB1	287293	822	0	658241	183322	0	0	0	0	50	0	3941849	1	1
ABCB10	255826	277	20	362526	120345	0	0	0	0	50	0	3918774	1	1
ABCB11	223582	560	1	680535	187227	0	0	2	0	32	2	2245801	1	1
ABCB4	225315	837	8	661507	184316	0	0	0	0	50	0	3890800	1	1
ABCB5	164218	648	4	655614	179133	0	0	1	0	50	1	3794595	1	1
ABCB6	773232	177	36	422237	131776	0	0	0	0	50	3	3981609	1	1
ABCB7	183021	NaN	-5	386027	109411	0	0	0	0	50	2	3880860	1	1
ABCB8	622098	373	41	354574	118073	0	0	0	0	50	0	5014020	1	1
ABCB9	1093113	196	47	380702	118783	0	0	0	0	50	1	4605983	1	1
ABCC1	409366	264	33	780290	224218	0	0	0	0	50	0	3666653	1	1
ABCC10	1270265	230	49	709290	243033	0	0	0	0	50	2	4766869	1	1
ABCC3	1585602	196	18	779793	240051	0	0	0	0	50	2	4843620	1	1
ABCC5	1425631	375	43	740388	212148	0	0	0	0	10	2	956725	1	1
ABCC6	385823	188	23	760907	242962	0	0	0	0	50	0	4396817	1	1
ABCC8	454503	598	14	805566	237708	0	0	0	0	50	2	4106711	1	1
ABCC9	529911	984	-17	825588	226632	0	0	0	0	50	2	3495401	1	1
ABCD1	1910154	NaN	37	364869	119493	0	0	0	0	50	1	4530013	1	1
ABCD2	70113	596	-16	376726	104441	0	0	0	0	50	2	4500051	1	1
ABCD3	459824	348	-8	354432	92655	0	0	0	0	50	6	4542012	1	1
ABCD4	652027	358	47	315169	88040	0	0	0	0	50	0	4031735	1	1
ABCE1	189309	1139	32	317938	80585	0	0	0	0	50	0	4109125	1	1
ABCF1	2080582	271	32	446661	114807	0	0	0	0	50	0	4314386	1	1
ABCF2	610106	290	32	331073	87898	0	0	0	0	50	1	4621035	1	1
ABCF3	1460188	257	49	366431	104299	0	0	0	0	50	0	4133336	1	1
ABCG1	289449	464	75	373389	108630	0	0	0	0	40	0	3044338	1	1
ABCG2	432576	209	-7	339451	92513	0	0	0	0	50	3	4274058	1	1
ABCG4	1258103	195	57	328020	97341	0	0	0	0	50	0	4683373	1	1
ABCG5	544941	480	35	329014	97838	0	0	0	0	50	4	4906810	1	1
ABCG8	501561	480	30	343498	97838	0	0	0	0	50	3	4883380	1	1
ABHD1	1214097	238	50	204551	62551	0	0	0	0	50	2	4535835	1	1
ABHD10	239044	250	10	155561	44446	0	0	0	0	50	3	4207815	1	1
ABHD11	1082063	214	54	201214	63119	0	0	0	0	50	1	4941955	1	1
ABHD12	608597	348	-3	217899	60066	0	0	0	0	50	1	3810286	1	1
ABHD12B	411016	431	41	155419	40541	0	0	0	0	50	5	4906100	1	1
ABHD13	71759	952	-32	169051	47783	0	0	0	0	50	3	3622136	1	1
ABHD14A	1045639	224	36	131705	45511	0	0	0	0	5	0	253328	1	1
ABHD14B	1045639	224	36	103305	34080	0	0	0	0	50	4	3550213	1	1
ABHD15	802576	353	23	223650	77319	0	0	0	0	50	1	4224926	1	1
ABHD2	639252	388	22	220739	59143	0	0	0	0	50	1	5339839	1	1
ABHD3	269726	244	57	210586	58220	0	0	0	0	50	2	4047213	1	1
ABHD4	975314	380	49	174731	49984	0	0	0	0	50	1	4804357	1	1
ABHD5	103561	437	33	179275	49487	0	0	0	0	50	2	4912845	1	1
ABHD6	611196	221	43	175370	47428	0	0	0	0	50	1	4154352	1	1
ABHD8	842088	211	43	214704	69864	0	0	0	0	50	3	4315806	1	1
ABI1	342602	447	30	267741	78597	0	0	0	0	50	4	4652914	1	1
ABI2	415048	298	23	242678	69154	0	0	0	0	50	1	4037770	1	1
ABI3	816202	346	24	180979	59498	0	0	0	0	50	1	4862009	1	1
ABI3BP	459170	548	-1	564237	152721	0	0	0	0	50	4	4990661	1	1
ABL1	505506	211	29	584685	176364	0	0	0	0	50	0	4093150	1	1
ABL2	328468	301	6	616138	183038	0	0	0	0	33	1	2996910	1	1
ABLIM1	267957	257	13	434591	114310	0	0	0	0	50	1	3987786	1	1
ABLIM2	172573	230	36	350811	90099	0	0	0	0	50	0	3660476	1	1
ABLIM3	339889	423	17	364230	92442	0	0	0	0	50	1	4330077	1	1
ABO	1865433	416	45	178991	53179	0	0	0	0	50	3	3583228	1	1
ABP1	763140	604	19	371898	112464	0	0	0	0	50	3	4717808	1	1
ABR	1346718	270	22	470588	127303	0	0	0	0	50	1	4011074	1	1
ABRA	113560	708	18	192268	53108	0	0	0	0	50	2	3835207	1	1
ABT1	411992	498	24	135042	41535	0	0	0	0	50	16	5382084	1	1
ABTB1	679358	336	45	244879	71000	0	0	0	0	50	0	4198443	1	1
ABTB2	769733	368	32	427704	122688	0	0	0	0	50	4	4140436	1	1
ACAA1	302137	411	32	214775	66172	0	0	0	0	50	3	4148033	1	1
ACAA2	290591	530	35	203557	58433	0	0	0	0	50	1	3861903	1	1
ACACA	526151	346	13	1242074	339877	0	0	0	0	7	0	880045	1	1
ACACB	528828	519	29	1259256	355923	0	0	0	0	40	1	3854022	1	1
ACAD10	599161	203	33	554155	160886	0	0	0	0	50	1	3946961	1	1
ACAD11	210777	598	19	407398	107849	0	0	0	0	50	0	3433134	1	1
ACAD8	270350	623	21	214846	59924	0	0	0	0	50	1	3569596	1	1
ACAD9	1117839	382	54	320920	91022	0	0	0	0	50	1	4074548	1	1
ACADL	190249	696	2	223650	60279	0	0	0	0	50	4	4028895	1	1
ACADM	152734	578	-13	223224	58362	0	0	0	0	50	0	4757923	1	1
ACADS	1741363	349	42	209450	62125	0	0	0	0	50	2	3755190	1	1
ACADSB	256010	673	17	224999	60208	0	0	0	0	50	2	3733393	1	1
ACADVL	1782958	316	21	336753	99045	0	0	0	0	50	4	3314777	1	1
ACAN	561599	560	-1	1223543	408250	0	0	0	0	8	0	1065781	1	1
ACAP1	1911735	206	36	379069	112748	0	0	0	0	50	1	4402000	1	1
ACAP2	431673	561	43	415634	100891	0	0	0	0	50	0	4093576	1	1
ACAP3	1744013	273	28	431041	122546	0	0	0	0	50	1	4546840	1	1
ACAT1	417904	695	19	220668	62622	0	0	0	0	50	5	5912099	1	1
ACAT2	648197	420	22	201995	59143	0	0	0	0	50	0	4974260	1	1
ACBD3	756400	214	24	270723	73698	0	0	0	0	50	2	5032480	1	1
ACBD4	806811	207	32	201356	31240	0	0	0	0	50	0	4437216	1	1
ACBD5	383472	555	36	278533	67805	0	0	0	0	50	1	3785720	1	1
ACBD6	543108	445	12	147396	39405	0	0	0	0	50	3	4088038	1	1
ACBD7	254900	620	21	48422	11431	0	0	0	0	50	1	3369234	1	1
ACCN1	34504	1007	-15	375945	110760	0	0	0	0	50	1	4865417	1	1
ACCN2	1003045	211	56	296638	80159	0	0	0	0	50	1	3959883	1	1
ACCN3	622098	373	41	293017	80372	0	0	0	0	50	0	5014020	1	1
ACCN4	554323	403	33	329795	104086	0	0	0	0	50	1	3891013	1	1
ACCN5	43787	643	-2	265114	66314	0	0	0	0	50	2	4177285	1	1
ACCS	345807	680	3	260428	71852	0	0	0	0	50	3	4291666	1	1
ACCSL	389604	680	1	295999	79520	0	0	0	0	50	3	3885972	1	1
ACD	1065785	147	41	271078	90170	0	0	1	0	50	6	5618372	1	1
ACE2	179295	NaN	32	425219	104512	0	0	0	0	46	1	4280448	1	1
ACER1	943949	407	31	137882	36139	0	0	0	0	50	4	3606587	1	1
ACER2	496889	421	24	142071	38553	0	0	0	0	50	0	4637791	1	1
ACER3	279729	351	36	144059	35713	0	0	0	0	42	1	3064928	1	1
ACHE	1339207	433	48	317583	107139	0	0	0	0	50	5	4777164	1	1
ACIN1	1261207	185	41	698924	205687	0	0	0	0	50	4	4302458	1	1
ACLY	1857838	191	33	569065	158969	0	0	0	0	50	0	4515032	1	1
ACMSD	275440	496	15	178494	44943	0	0	0	0	50	2	3650536	1	1
ACN9	146007	987	-9	64184	17182	0	0	0	0	50	2	4076181	1	1
ACO1	290567	424	-18	459299	126451	0	0	0	0	50	2	3725796	1	1
ACO2	1474160	162	69	398807	115162	0	0	0	0	50	1	3782809	1	1
ACOT1	NaN	NaN	NaN	203983	67379	0	0	0	0	50	5	7974223	1	1
ACOT11	688014	415	18	341581	95495	0	0	0	0	50	0	4479248	1	1
ACOT12	114956	831	16	289964	77674	0	0	0	0	50	2	3550639	1	1
ACOT13	421216	362	24	73272	21513	0	0	0	0	50	2	3969823	1	1
ACOT2	606300	169	39	233874	77106	0	0	0	0	50	1	4110190	1	1
ACOT4	606300	169	39	206042	65320	0	0	0	0	50	1	4110190	1	1
ACOT6	606300	169	39	105577	28613	0	0	0	0	50	1	4110190	1	1
ACOT7	643590	176	26	236004	68799	0	0	0	0	50	0	3726080	1	1
ACOT9	473183	NaN	48	241258	58433	0	0	0	0	50	0	3970675	1	1
ACOX1	1667990	194	22	369981	99471	0	0	0	0	50	0	5427453	1	1
ACOX2	551037	265	33	349391	98761	0	0	1	0	50	3	4221660	1	1
ACOX3	138504	332	47	359757	102666	0	0	0	0	6	0	422308	1	1
ACOXL	NaN	NaN	NaN	302389	83354	0	0	0	0	50	5	7990198	1	1
ACP1	304765	624	-18	115304	23998	0	0	0	0	50	0	3538214	1	1
ACP2	1274054	198	38	221165	64894	0	0	0	0	50	0	3670274	1	1
ACP5	1152381	272	31	161099	50197	0	0	0	0	50	3	3907769	1	1
ACP6	NaN	NaN	NaN	221804	60421	0	0	0	0	50	5	7967265	1	1
ACPL2	333903	352	22	244453	67166	0	0	0	0	50	3	4688627	1	1
ACPP	210154	765	13	222940	58220	0	0	0	0	50	3	4386806	1	1
ACPT	652250	593	27	209024	72775	0	0	0	0	50	1	4480810	1	1
ACR	669934	295	41	208314	65604	0	0	0	0	50	0	4083565	1	1
ACRBP	2816983	210	61	278888	76822	0	0	0	0	50	0	5097445	1	1
ACRC	848605	NaN	39	365153	87259	0	0	0	0	50	0	3078702	1	1
ACRV1	564542	595	13	138237	34293	0	0	0	0	50	1	4526960	1	1
ACSBG1	421357	314	52	371188	103589	0	0	0	0	50	1	4018813	1	1
ACSBG2	1332100	417	40	348184	89957	0	0	0	0	50	3	4704034	1	1
ACSF2	1332860	200	23	317228	89176	0	0	0	0	50	2	4822107	1	1
ACSL1	311713	515	30	364798	98903	0	0	0	0	50	2	4718163	1	1
ACSL3	261505	361	14	373460	99187	0	0	0	0	50	0	4460362	1	1
ACSL4	209488	NaN	44	369342	96702	0	0	0	0	50	12	4994140	1	1
ACSL5	184750	409	-4	386524	103376	0	0	0	0	50	2	3956688	1	1
ACSL6	331471	484	25	389861	106855	0	0	0	0	50	2	4766017	1	1
ACSM1	175989	641	11	297561	82431	0	0	0	0	50	8	4950404	1	1
ACSM2A	181483	823	6	297490	82928	0	0	0	0	50	0	3661541	1	1
ACSM2B	166410	726	-6	297632	82786	0	0	0	0	50	1	4095564	1	1
ACSM3	211686	580	23	332209	89105	0	0	0	0	50	3	4045651	1	1
ACSM5	181483	823	6	295928	85768	0	0	0	0	50	0	3661541	1	1
ACSS1	572146	563	-18	348894	103092	0	0	0	0	50	0	4091091	1	1
ACSS2	1004645	205	44	371330	100891	0	0	0	0	50	0	5210690	1	1
ACSS3	26211	1037	-20	351024	101175	0	0	0	0	50	0	4416413	1	1
ACTA1	243405	361	29	192907	53747	0	0	0	0	50	2	4023357	1	1
ACTA2	181406	267	30	195179	53179	0	0	0	0	50	0	3469202	1	1
ACTB	1906749	195	34	189712	54812	0	0	0	0	50	1	4537894	1	1
ACTBL2	160055	456	3	186162	55167	0	0	0	0	50	0	3645211	1	1
ACTC1	521214	306	-1	192481	54173	0	0	0	0	50	3	4658807	1	1
ACTG1	3582152	268	26	189286	55238	0	0	0	0	50	1	3583370	1	1
ACTG2	1036341	284	45	194753	53392	0	0	0	0	50	0	4929104	1	1
ACTL6A	399933	477	11	228833	57865	0	0	0	0	50	3	4259716	1	1
ACTL6B	1884430	247	60	222869	61060	0	0	0	0	50	0	4582695	1	1
ACTL7A	336944	471	9	214633	63971	0	0	0	0	10	1	854485	1	1
ACTL7B	336944	471	9	203415	63261	0	0	0	0	10	1	854485	1	1
ACTL9	536422	487	-47	198303	68586	0	0	0	0	50	1	6170042	1	1
ACTN1	609757	344	44	477830	124747	0	0	0	0	50	1	4735345	1	1
ACTN2	427180	682	-10	469665	119280	0	0	0	0	50	0	2970356	1	1
ACTN3	1343990	194	62	465618	128226	0	0	0	0	45	0	3725086	1	1
ACTN4	1596646	322	36	477333	122901	0	0	0	0	50	1	4188787	1	1
ACTR10	291132	545	21	217402	60137	0	0	0	0	50	0	4373600	1	1
ACTR1A	871726	178	41	194540	54883	0	0	0	0	50	0	4305156	1	1
ACTR1B	362146	520	25	193333	56090	0	0	0	0	50	2	5112142	1	1
ACTR2	606183	343	31	207320	55948	0	0	0	0	50	1	5402745	1	1
ACTR3	402980	629	15	219603	57510	0	0	0	0	50	2	4237280	1	1
ACTR3B	190917	535	5	219035	58078	0	0	0	0	50	1	4092085	1	1
ACTR3C	NaN	NaN	NaN	111257	29536	0	0	0	0	50	5	7936380	1	1
ACTR5	358558	551	35	306933	88821	0	0	0	0	50	2	4181119	1	1
ACTR6	184664	650	9	212219	50410	0	0	0	0	50	9	4766443	1	1
ACTR8	128709	552	39	323192	86833	0	0	0	0	50	0	3402817	1	1
ACTRT1	938	NaN	-35	186020	54883	0	0	0	0	50	3	4808830	1	1
ACTRT2	308009	634	19	185168	56800	0	0	0	0	50	2	3907840	1	1
ACVR1	81110	935	2	263978	69580	0	0	0	0	50	1	4590718	1	1
ACVR1B	493265	371	27	278959	78668	0	0	0	0	50	0	3304553	1	1
ACVR1C	79510	911	7	252334	70148	0	0	0	0	50	0	3887889	1	1
ACVR2A	90992	951	-2	268451	68515	0	0	0	0	50	1	4086760	1	1
ACVR2B	337567	514	28	262203	74550	0	0	0	0	50	1	4796902	1	1
ACVRL1	493265	371	27	254535	75189	0	0	0	0	50	0	3304553	1	1
ACY1	1045639	224	36	213710	59569	0	0	0	0	5	0	253328	1	1
ACY3	1408104	424	60	159537	50055	0	0	0	0	50	0	3643720	1	1
ACYP1	919043	222	47	67024	16259	0	0	0	0	3	0	306081	1	1
ACYP2	619188	448	11	53037	13419	0	0	0	0	50	1	3850898	1	1
ADA	801801	171	42	190777	51191	0	0	0	0	50	6	4034504	1	1
ADAD1	227942	612	-14	300330	78171	0	0	0	0	50	1	3631224	1	1
ADAD2	582429	364	12	326316	107778	0	0	0	0	50	2	4725405	1	1
ADAL	823006	415	50	192623	48919	0	0	0	0	50	3	4903970	1	1
ADAM10	506165	386	31	394050	97341	0	0	0	0	50	1	4178137	1	1
ADAM11	1224408	175	31	400582	113600	0	0	0	0	50	2	4157050	1	1
ADAM12	214443	485	-29	486066	136746	0	0	0	0	5	0	940395	1	1
ADAM15	1696720	214	44	442117	129149	0	0	0	0	50	4	4784193	1	1
ADAM17	691902	278	38	436011	106500	0	0	0	0	50	0	4514038	1	1
ADAM19	261911	1079	45	474280	132131	0	0	0	0	50	1	3350277	1	1
ADAM2	12694	576	-2	394405	93365	0	0	0	0	50	3	5636832	1	1
ADAM20	333836	706	26	392630	104725	0	0	0	0	50	0	4922572	1	1
ADAM21	423685	706	22	363662	98335	0	0	0	0	50	0	5147216	1	1
ADAM22	178742	722	17	500905	124889	0	0	0	0	50	0	3868293	1	1
ADAM23	290387	726	16	441478	112109	0	0	0	0	50	2	4439275	1	1
ADAM29	49942	889	-36	415918	108701	0	0	0	0	50	3	3698035	1	1
ADAM30	390094	560	9	397742	107707	0	0	0	0	50	3	4063046	1	1
ADAM32	347510	612	-5	421172	102808	0	0	0	0	50	2	3349141	1	1
ADAM33	942842	353	32	415137	123327	0	0	0	0	50	2	4249066	1	1
ADAM7	56052	741	6	403706	96844	0	0	0	0	50	2	4621674	1	1
ADAM8	339279	452	-12	435940	93365	0	0	0	0	50	0	4278176	1	1
ADAM9	389317	428	22	431041	111257	0	0	0	0	50	0	5341188	1	1
ADAMDEC1	57540	741	5	248074	63971	0	0	0	0	50	2	4838508	1	1
ADAMTS1	33367	441	-72	486989	138379	0	0	0	0	50	1	3201887	1	1
ADAMTS10	622624	214	-14	560616	165288	0	0	0	0	50	2	4363234	1	1
ADAMTS12	373086	875	7	819340	219887	0	0	0	0	50	2	4357625	1	1
ADAMTS14	546305	566	37	621250	180695	0	0	0	0	6	0	771131	1	1
ADAMTS15	686411	396	0	465902	147751	0	0	0	0	50	2	3671410	1	1
ADAMTS16	89385	683	-23	627853	173666	0	0	0	0	50	3	4572187	1	1
ADAMTS17	143599	755	-36	557634	161028	0	0	0	0	50	0	4756929	1	1
ADAMTS18	61971	1102	-26	629415	170187	0	0	0	0	16	0	2169476	1	1
ADAMTS19	38096	1075	-16	623167	167489	0	0	0	0	50	0	3885333	1	1
ADAMTS2	1496298	677	-4	627924	180411	0	0	0	0	50	1	5180160	1	1
ADAMTS20	126632	906	-21	1003656	249636	0	0	0	0	50	0	4247646	1	1
ADAMTS3	70065	633	-15	627498	161454	0	0	0	0	50	3	4856116	1	1
ADAMTS4	728669	234	37	409244	133054	0	0	0	0	50	2	4493022	1	1
ADAMTS5	33106	441	-79	460293	140580	0	0	0	0	50	1	3001028	1	1
ADAMTS6	275284	480	5	586673	147325	0	0	0	0	50	0	4425785	1	1
ADAMTS7	507164	413	46	836451	261138	0	0	0	0	32	0	3020837	1	1
ADAMTS8	693280	382	-6	438638	136888	0	0	0	0	50	1	3898752	1	1
ADAMTSL1	313133	527	-18	890624	260215	0	0	0	0	50	2	5107882	1	1
ADAMTSL2	1869593	315	35	488338	134474	0	0	0	0	50	1	4206608	1	1
ADAMTSL3	112410	888	-7	871454	234442	0	0	0	0	18	1	1982746	1	1
ADAMTSL4	1475649	152	31	543008	174376	0	0	0	0	50	0	4071495	1	1
ADAMTSL5	2122824	221	35	237140	72988	0	0	0	0	50	0	3634064	1	1
ADAP1	737267	310	41	196386	51759	0	0	0	0	50	0	4297701	1	1
ADAP2	594135	209	20	200433	52185	0	0	0	0	50	0	3826616	1	1
ADAR	1927515	403	36	621676	174305	0	0	0	0	50	0	3436542	1	1
ADARB1	596496	250	42	373886	111115	0	0	0	0	50	2	4101315	1	1
ADARB2	284080	633	8	361035	119493	0	0	0	0	50	0	4095138	1	1
ADAT2	299410	495	7	101033	26341	0	0	0	0	50	1	4155559	1	1
ADAT3	NaN	NaN	NaN	165146	59782	0	0	0	0	50	5	7966626	1	1
ADC	756118	264	21	234158	68089	0	0	0	0	50	4	3956546	1	1
ADCK1	427928	517	24	268096	75260	0	0	0	0	43	4	4251267	1	1
ADCK2	354697	567	38	305300	101317	0	0	0	0	50	7	4000566	1	1
ADCK4	1022809	201	31	276971	83212	0	0	0	0	50	1	3450245	1	1
ADCK5	2284602	200	32	293656	89957	0	0	0	0	50	0	4278176	1	1
ADCY1	287931	686	11	557208	175086	0	0	0	0	50	2	4137951	1	1
ADCY10	534611	238	13	849657	207036	0	0	0	0	50	1	5084949	1	1
ADCY2	60911	1014	-22	563740	154922	0	0	0	0	50	0	4605628	1	1
ADCY3	284877	296	37	582342	166779	0	0	0	0	10	0	730519	1	1
ADCY4	906124	173	39	541943	168199	0	0	0	0	15	0	1768255	1	1
ADCY5	372027	458	42	634030	189854	0	0	0	0	50	3	4403846	1	1
ADCY6	1715886	328	38	586957	177926	0	0	0	0	50	3	4069010	1	1
ADCY8	45406	771	-7	628705	186233	0	0	0	0	50	1	4564519	1	1
ADCY9	740126	140	19	676275	197451	0	0	0	0	25	0	2235293	1	1
ADCYAP1	272034	531	-13	89247	27477	0	0	0	0	50	1	4382475	1	1
ADCYAP1R1	364216	631	7	248358	64539	0	0	0	0	50	0	3936666	1	1
ADD1	669373	264	45	399233	112180	0	0	0	0	50	2	4181687	1	1
ADD2	659649	592	24	416415	108417	0	0	0	0	50	1	5083955	1	1
ADD3	349258	424	3	365579	98122	0	0	0	0	50	1	4224855	1	1
ADH1A	250334	786	3	193262	54244	0	0	0	0	50	0	4080228	1	1
ADH1B	332785	854	8	191842	55664	0	0	0	0	50	1	4002909	1	1
ADH1C	332785	854	8	192126	55380	0	0	0	0	50	1	4002909	1	1
ADH4	166160	760	1	195250	55451	0	0	0	0	50	0	4433808	1	1
ADH5	192327	549	11	192836	54031	0	0	0	0	50	3	4548118	1	1
ADH7	332944	854	12	212503	59072	0	0	0	0	50	1	3422697	1	1
ADHFE1	259302	268	12	239412	71142	0	0	0	0	50	1	4077033	1	1
ADI1	254699	390	16	94430	23572	0	0	0	0	50	0	4291666	1	1
ADIG	525955	539	39	42884	10153	0	0	0	0	48	1	4421383	1	1
ADIPOQ	449980	384	25	121907	36352	0	0	0	0	50	0	3989348	1	1
ADIPOR1	421206	389	30	191629	54599	0	0	0	0	50	2	4111326	1	1
ADIPOR2	259057	403	29	199652	53605	0	0	1	0	0	1	53605	1	1
ADK	622159	598	40	195818	48493	0	0	0	0	50	6	5121585	1	1
ADM	860704	273	12	92371	29039	0	0	0	0	50	2	4821113	1	1
ADM2	1075525	207	42	70574	25489	0	0	0	0	50	2	4271573	1	1
ADNP	386595	367	36	559764	147609	0	0	0	0	50	3	4269514	1	1
ADNP2	477656	572	4	555078	170826	0	0	0	0	50	3	4652843	1	1
ADO	176901	852	32	129788	43381	0	0	0	0	50	3	4652630	1	1
ADORA1	469029	453	37	160815	49842	0	0	0	0	50	4	3934891	1	1
ADORA2A	611616	186	54	199936	64823	0	0	0	0	50	1	4030315	1	1
ADORA2B	931951	350	-33	161738	51901	0	0	0	0	50	3	4579145	1	1
ADORA3	374092	330	27	296425	83567	0	0	0	0	50	1	4365932	1	1
ADPGK	1106545	526	43	247364	75757	0	0	0	0	50	1	5195638	1	1
ADPRH	289679	595	40	180624	50694	0	0	0	0	50	6	3212963	1	1
ADPRHL1	808201	223	49	182967	49416	0	0	0	0	50	2	3965279	1	1
ADPRHL2	853740	282	27	181973	55309	0	0	0	0	50	5	4712341	1	1
ADRA1A	259233	692	3	276190	83780	0	0	0	0	50	4	4058573	1	1
ADRA1B	206270	458	31	250488	83283	0	0	0	0	50	4	5233268	1	1
ADRA1D	805921	428	14	271575	95850	0	0	0	0	50	1	3636549	1	1
ADRA2A	285613	547	-1	221520	76254	0	0	0	0	50	2	3560650	1	1
ADRA2B	792336	366	41	214846	71426	0	0	0	0	50	2	5172563	1	1
ADRA2C	326572	592	36	217331	78952	0	0	0	0	50	7	4256734	1	1
ADRB1	272214	502	25	223792	82076	0	0	0	0	50	2	4061910	1	1
ADRB2	298390	408	22	204977	59569	0	0	0	0	50	0	4213566	1	1
ADRB3	672861	356	25	189570	72633	0	0	0	0	50	1	4290459	1	1
ADRBK1	1369264	177	44	363520	94430	0	0	0	0	50	3	4760408	1	1
ADRBK2	149272	580	-13	369839	87472	0	0	0	0	50	0	4509139	1	1
ADRM1	990360	252	9	206397	62196	0	0	0	0	50	0	3564981	1	1
ADSL	445026	427	47	252689	68302	0	0	0	0	50	3	4460504	1	1
ADSS	710088	534	2	238844	63403	0	0	0	0	50	0	4950049	1	1
ADSSL1	681504	208	29	287124	85413	0	0	0	0	50	1	2891475	1	1
AEBP1	1151124	282	56	590010	167631	0	0	0	0	22	0	1591607	1	1
AEBP2	152349	339	-21	266676	71994	0	0	0	0	50	0	4143915	1	1
AEN	393645	605	14	162022	48848	0	0	0	0	50	3	4378002	1	1
AES	1092464	195	30	140935	40115	0	0	0	0	50	1	3772017	1	1
AFAP1	166375	260	38	416486	118783	0	0	0	0	50	0	4078666	1	1
AFAP1L1	386336	380	25	397174	109553	0	0	0	0	50	3	3869216	1	1
AFAP1L2	303560	299	6	422592	116085	0	0	0	0	34	1	3147501	1	1
AFF1	270752	518	48	624303	175725	0	0	0	0	50	5	3886682	1	1
AFF2	97330	NaN	-13	679328	187795	0	0	0	0	27	0	2539528	1	1
AFF3	353071	868	12	641769	177855	0	0	1	0	50	1	3613829	1	1
AFF4	686574	200	66	600447	160389	0	0	0	0	50	0	3198763	1	1
AFG3L2	492344	214	26	409173	114381	0	0	0	0	50	0	5058750	1	1
AFM	331900	594	3	320139	75615	0	0	0	0	50	1	4280661	1	1
AFMID	605209	191	26	163371	43452	0	0	0	0	50	0	4431820	1	1
AFP	331900	594	3	321772	80372	0	0	0	0	50	1	4280661	1	1
AFTPH	532219	332	21	479037	128013	0	0	0	0	50	2	4506299	1	1
AG2	NaN	NaN	NaN	59924	18673	0	0	0	0	50	5	7925517	1	1
AGA	44980	837	-8	179843	48706	0	0	0	0	50	6	4798606	1	1
AGAP1	134111	614	3	436721	126025	0	0	0	0	50	1	3703573	1	1
AGAP11	401785	164	45	276190	79307	0	0	0	0	50	1	3407361	1	1
AGAP2	1160849	344	39	609180	203415	0	0	0	0	50	1	4023783	1	1
AGAP3	616572	337	39	466683	144840	0	0	0	0	50	1	3910183	1	1
AGAP4	136259	NaN	34	335191	94217	0	0	0	0	12	3	927686	1	1
AGAP5	NaN	NaN	NaN	348468	96915	0	0	0	0	50	5	8003759	1	1
AGAP6	NaN	NaN	NaN	348539	96418	0	0	0	0	50	5	8003262	1	1
AGAP7	NaN	NaN	NaN	335191	94217	0	0	0	0	50	5	8001061	1	1
AGAP8	NaN	NaN	NaN	335759	93649	0	0	0	0	50	5	8000493	1	1
AGBL1	5624	980	-56	552380	149029	0	0	0	0	50	4	3368808	1	1
AGBL2	984490	155	23	473073	118854	0	0	0	0	50	2	3974935	1	1
AGBL3	NaN	NaN	NaN	482658	119493	0	0	0	0	50	5	8026337	1	1
AGBL4	16483	1041	-18	266037	67095	0	0	0	0	50	0	4315238	1	1
AGBL5	1257014	290	34	454684	137882	0	0	0	0	50	2	3900598	1	1
AGER	2119974	392	28	219319	54599	0	0	0	0	50	1	4741451	1	1
AGFG1	194117	353	23	301182	84987	0	0	0	0	50	2	4234795	1	1
AGFG2	1651125	242	60	241258	76112	0	0	0	0	50	0	4237848	1	1
AGGF1	261159	333	30	373957	94004	0	0	0	0	36	0	2637295	1	1
AGK	227799	887	16	223224	59853	0	0	0	0	50	0	4937553	1	1
AGMAT	656850	162	31	173666	57013	0	0	0	0	50	7	3546876	1	1
AGPAT1	2119974	392	28	142142	44446	0	0	0	0	50	1	4741451	1	1
AGPAT2	1918290	190	56	139302	43665	0	0	0	0	50	0	3914869	1	1
AGPAT3	842264	294	67	192694	55025	0	0	0	0	50	0	4324255	1	1
AGPAT4	74993	874	-5	195960	53037	0	0	1	0	50	4	4472077	1	1
AGPAT5	130932	475	32	189428	49771	0	0	0	0	50	2	4877984	1	1
AGPAT6	365713	496	30	237708	63687	0	0	0	0	50	1	4173380	1	1
AGPAT9	186399	436	21	225354	61983	0	0	0	0	50	1	3733038	1	1
AGPHD1	506023	375	39	192836	50623	0	0	0	0	50	3	3842023	1	1
AGPS	378489	434	26	346267	91448	0	0	0	0	48	0	4442257	1	1
AGR2	361606	385	-7	94572	23856	0	0	0	0	50	6	4298979	1	1
AGR3	360434	376	-15	91306	21371	0	0	0	0	50	4	4132129	1	1
AGRN	1971475	239	15	1010046	327594	0	0	1	0	48	2	5021475	1	1
AGRP	1082466	153	49	66882	21087	0	0	1	0	0	1	21087	1	1
AGT	422372	568	6	238063	75899	0	0	0	0	50	2	4448150	1	1
AGTPBP1	227838	613	9	620398	159395	0	0	0	0	50	0	4558271	1	1
AGTR1	271257	825	-24	179204	51688	0	0	0	0	50	1	3712235	1	1
AGTR2	224760	NaN	7	181760	51688	0	0	0	0	50	1	4546059	1	1
AGTRAP	606580	187	36	112961	14200	0	0	0	0	50	1	4593842	1	1
AGXT	1187158	297	30	198729	60918	0	0	0	0	50	3	4208170	1	1
AGXT2	243997	675	23	267670	72491	0	0	0	0	50	3	4302813	1	1
AGXT2L1	104349	499	21	263907	66669	0	0	0	0	50	2	3887250	1	1
AGXT2L2	672705	448	46	233093	65320	0	0	0	0	50	6	5074654	1	1
AHCTF1	422581	405	4	1163335	321275	0	0	0	0	50	0	3774431	1	1
AHCY	962066	151	50	222727	61628	0	0	0	0	50	2	4534912	1	1
AHCYL1	660515	373	29	279598	73343	0	0	0	0	50	1	4113953	1	1
AHCYL2	776656	420	44	338386	91874	0	0	0	0	50	1	4507435	1	1
AHDC1	738004	217	25	758138	268522	0	0	0	0	50	2	5128685	1	1
AHI1	152087	422	29	642266	156484	0	0	0	0	50	3	4534486	1	1
AHNAK	2746294	204	49	2947849	842912	0	0	0	0	2	0	952891	1	1
AHNAK2	854493	205	30	2832261	876495	0	0	0	0	7	0	1431857	1	1
AHR	370010	410	2	437147	113884	0	0	0	0	50	1	4173877	1	1
AHRR	808969	399	34	365011	114026	0	0	0	0	50	4	5327485	1	1
AHSA1	504548	359	47	177429	46008	0	0	0	0	50	0	4207176	1	1
AHSA2	704383	371	36	73059	18531	0	0	0	0	50	4	5196277	1	1
AHSG	508316	436	45	183677	57013	0	0	0	0	50	5	5579535	1	1
AHSP	826452	688	-17	53179	14342	0	0	0	0	50	0	5035888	1	1
AICDA	291883	422	15	102808	28187	0	0	0	0	50	3	4148246	1	1
AIDA	222206	392	1	164223	39618	0	0	0	0	50	1	5499021	1	1
AIF1	2517285	220	35	112748	29536	0	0	0	0	50	2	4352726	1	1
AIF1L	829407	293	36	95921	22294	0	0	0	0	50	1	5332597	1	1
AIFM1	379257	NaN	58	338741	97270	0	0	0	0	50	1	3540486	1	1
AIFM2	484729	425	25	188647	57155	0	0	0	0	50	0	4361104	1	1
AIFM3	577297	192	58	317228	90028	0	0	0	0	50	0	4189142	1	1
AIG1	298429	699	13	124321	33086	0	0	0	0	50	2	3895912	1	1
AIM1	220264	271	41	873442	244382	0	0	0	0	50	0	4027617	1	1
AIM1L	1021101	217	22	317583	90312	0	0	0	0	50	2	3700520	1	1
AIM2	97976	866	8	177287	46789	0	0	0	0	50	0	4470515	1	1
AIMP1	158895	711	5	174944	46363	0	0	0	0	50	3	4696295	1	1
AIMP2	NaN	NaN	NaN	161028	46647	0	0	0	0	50	5	7953491	1	1
AIP	1392213	215	53	168838	46931	0	0	0	0	50	1	3082394	1	1
AIRE	1153513	308	65	319003	101885	0	0	0	0	50	0	3794666	1	1
AJAP1	5695	921	4	201001	66527	0	0	0	0	50	0	4696295	1	1
AK1	1278941	201	51	100891	28826	0	0	0	0	50	0	4449428	1	1
AK2	807536	233	27	125102	34861	0	0	0	0	50	2	4727748	1	1
AK3	231882	608	30	114736	34364	0	0	0	0	50	0	3872127	1	1
AK3L1	280010	351	-9	115304	31240	0	0	0	0	50	2	4214631	1	1
AK5	484699	536	-8	295005	75828	0	0	0	0	50	1	3119456	1	1
AK7	328475	560	14	381767	95779	0	0	0	0	50	2	4595262	1	1
AKAP1	413131	258	-6	450637	135539	0	0	0	0	50	3	4847738	1	1
AKAP10	545359	348	-11	345699	89886	0	0	0	0	50	7	4250983	1	1
AKAP13	230754	454	17	1443359	400369	0	0	0	0	50	1	4179770	1	1
AKAP14	772178	NaN	38	107423	25276	0	0	0	0	50	5	4505802	1	1
AKAP2	NaN	NaN	NaN	469594	139799	0	0	1	0	50	6	8046643	1	1
AKAP3	277828	874	18	427065	120771	0	0	0	0	50	0	4125384	1	1
AKAP4	56301	NaN	5	436508	114097	0	0	0	0	50	4	5394509	1	1
AKAP5	670466	221	54	215130	58362	0	0	0	0	50	0	4633389	1	1
AKAP7	165730	682	15	195250	45653	0	0	0	0	50	2	3330326	1	1
AKAP8	494792	481	28	358408	95921	0	0	0	0	26	1	1944122	1	1
AKAP8L	509601	481	30	337818	87543	0	0	0	0	50	4	4874292	1	1
AKAP9	674222	611	16	2045865	493095	0	0	0	0	22	1	1891653	1	1
AKD1	345757	686	21	1014732	243246	0	0	0	0	50	4	5465012	1	1
AKIRIN1	681587	318	30	99045	27690	0	0	0	0	50	0	4506370	1	1
AKIRIN2	235638	346	33	103731	30033	0	0	0	0	16	0	1256558	1	1
AKNA	218424	360	14	712556	224644	0	0	0	0	50	0	4006459	1	1
AKNAD1	801073	236	8	435940	111044	0	0	1	0	50	1	4144270	1	1
AKR1A1	873800	161	27	167205	48351	0	0	0	0	50	0	4252048	1	1
AKR1B1	328321	415	9	167560	43097	0	0	0	0	50	2	4589369	1	1
AKR1B10	403585	319	21	167276	42955	0	0	0	0	50	2	4603924	1	1
AKR1B15	403585	319	21	182825	46150	0	0	0	0	50	2	4603924	1	1
AKR1C1	343868	608	-13	168199	45653	0	0	0	0	50	1	3185770	1	1
AKR1C2	343868	608	-13	177997	47570	0	0	0	0	50	1	3185770	1	1
AKR1C3	438967	678	-14	169548	44730	0	0	0	0	50	0	3203804	1	1
AKR1C4	630098	678	-21	169690	44588	0	0	0	0	50	0	3558165	1	1
AKR1D1	220333	478	16	171962	44233	0	0	0	0	50	0	3623485	1	1
AKR1E2	287187	559	-13	169761	43026	0	0	0	0	50	0	3446411	1	1
AKR7A2	810462	448	40	181405	54173	0	0	0	0	0	0	54173	1	1
AKR7L	799326	448	35	180340	36920	0	0	0	0	50	6	4895663	1	1
AKT1	711772	247	36	253115	65320	0	0	0	0	50	1	3755545	1	1
AKT1S1	1673246	205	37	125244	42387	0	0	0	0	50	1	4201070	1	1
AKT2	1005838	400	30	252476	66598	0	0	0	0	50	5	3593665	1	1
AKT3	208930	954	-4	265256	62764	0	0	0	0	50	0	4023428	1	1
AKTIP	247554	403	8	153786	41109	0	0	0	0	50	5	4111255	1	1
ALAD	390186	297	36	171323	49558	0	0	0	0	50	3	3867441	1	1
ALAS1	1114737	181	52	325961	92158	0	0	0	0	50	3	4520996	1	1
ALAS2	245504	NaN	8	312542	87898	0	0	0	0	50	2	4626076	1	1
ALB	315782	613	8	321843	80301	0	0	0	0	50	1	4517375	1	1
ALCAM	165047	784	-3	306649	79307	0	0	0	0	50	0	4300186	1	1
ALDH16A1	2173457	290	44	391991	134758	0	0	0	0	50	4	3958960	1	1
ALDH18A1	369001	454	26	406191	116937	0	0	0	0	12	0	1060953	1	1
ALDH1A1	344512	542	1	260641	70787	0	0	0	0	50	1	4925625	1	1
ALDH1A2	187239	674	-1	268877	73840	0	0	0	0	50	3	4235221	1	1
ALDH1A3	378556	374	0	263055	74976	0	0	0	0	50	1	3699384	1	1
ALDH1B1	272380	622	3	253541	78313	0	0	0	0	50	0	3817244	1	1
ALDH1L1	203027	610	30	463559	132202	0	0	0	0	50	0	3823847	1	1
ALDH1L2	244603	334	33	479108	130072	0	0	0	0	41	1	3091695	1	1
ALDH2	691258	242	44	264333	76893	0	0	0	0	50	2	4234724	1	1
ALDH3A1	550749	220	-13	233803	64823	0	0	0	0	50	2	4223435	1	1
ALDH3A2	544087	332	-2	264404	72988	0	0	0	0	50	1	4656535	1	1
ALDH3B1	1357582	356	31	234158	71923	0	0	0	0	50	0	4121976	1	1
ALDH3B2	1408104	424	60	197309	56161	0	0	0	0	50	0	3643720	1	1
ALDH4A1	642600	453	27	288686	84490	0	0	0	0	50	1	4373174	1	1
ALDH5A1	407627	461	18	274557	85200	0	0	0	0	50	1	4437287	1	1
ALDH6A1	495634	236	40	273421	78881	0	0	0	0	50	2	3343106	1	1
ALDH7A1	235232	191	19	281870	77674	0	0	0	0	50	0	3825764	1	1
ALDH8A1	152922	364	19	247009	70361	0	0	0	0	50	2	3897545	1	1
ALDH9A1	321831	408	0	264972	75189	0	0	0	0	50	1	4365790	1	1
ALDOA	NaN	NaN	NaN	184955	55096	0	0	0	0	50	5	7961940	1	1
ALDOB	112947	898	-22	187085	52966	0	0	0	0	50	1	4303452	1	1
ALDOC	1651143	225	31	184742	55309	0	0	0	0	50	0	4309771	1	1
ALG1	552298	419	3	238986	68799	0	0	0	0	50	5	3956262	1	1
ALG10	23464	1025	-29	239199	65391	0	0	0	0	50	1	4668676	1	1
ALG10B	42332	589	-38	239199	65391	0	0	0	0	50	1	4723062	1	1
ALG11	385945	461	41	248926	69083	0	0	1	0	27	4	2621036	1	1
ALG12	771339	208	6	241116	79023	0	0	0	0	50	1	4481165	1	1
ALG13	124127	NaN	20	624942	155064	0	0	0	0	50	0	4192692	1	1
ALG14	275272	425	-9	108346	33299	0	0	0	0	50	2	4205543	1	1
ALG1L	213057	583	19	98477	26341	0	0	0	0	50	0	3182433	1	1
ALG1L2	NaN	NaN	NaN	112464	31524	0	0	0	0	50	5	7938368	1	1
ALG3	1460188	257	49	229117	70148	0	0	0	0	50	0	4133336	1	1
ALG5	176745	650	16	169761	46008	0	0	0	0	50	8	3847987	1	1
ALG6	133567	477	2	266534	69154	0	0	0	0	50	3	3611060	1	1
ALG8	551110	208	23	282154	78668	0	0	0	0	50	0	4694236	1	1
ALG9	437477	182	28	320636	87898	0	0	0	0	50	0	4401716	1	1
ALK	202198	882	19	818559	241116	0	0	0	0	50	0	4260000	1	1
ALKBH1	455772	384	47	198942	55380	0	0	0	0	50	0	4282294	1	1
ALKBH2	595266	487	20	131350	38837	0	0	0	0	50	0	3927010	1	1
ALKBH3	437017	676	6	151798	39263	0	0	0	0	50	1	3243848	1	1
ALKBH4	611052	174	63	147680	48067	0	0	0	0	50	0	3391386	1	1
ALKBH5	918230	192	23	195250	59711	0	0	0	0	50	1	3552982	1	1
ALKBH6	980636	320	19	135539	40612	0	0	0	0	50	2	3700875	1	1
ALKBH7	943949	407	31	107565	37275	0	0	0	0	50	4	3606587	1	1
ALLC	252769	496	5	204764	55096	0	0	0	0	50	1	4921223	1	1
ALMS1	777501	590	22	2082714	599382	0	0	0	0	50	2	5496678	1	1
ALOX12	1645511	360	14	339167	96631	0	0	0	0	25	2	2540664	1	1
ALOX12B	1528802	272	26	357840	102666	0	0	0	0	50	0	3713300	1	1
ALOX15	1226703	318	25	335901	99258	0	0	0	0	50	1	4093860	1	1
ALOX5	127792	737	36	350811	92016	0	0	0	0	9	0	592779	1	1
ALOX5AP	381672	451	76	84206	23146	0	0	0	0	50	2	3678510	1	1
ALOXE3	1455014	202	31	426781	125315	0	0	0	0	50	0	4517943	1	1
ALPI	271362	191	32	266108	80869	0	0	0	0	50	1	3486526	1	1
ALPK1	185655	467	42	637154	171181	0	0	0	0	20	8	2458375	1	1
ALPK3	351352	213	28	928254	302034	0	0	0	0	0	0	302034	1	1
ALPL	547986	297	42	270510	73485	0	0	0	0	50	2	3473320	1	1
ALPP	307666	204	37	267457	83567	0	0	0	0	50	0	3261385	1	1
ALPPL2	307666	204	37	266818	82715	0	0	0	0	50	0	3261385	1	1
ALS2	438202	523	29	863573	240193	0	0	0	0	4	0	480244	1	1
ALS2CL	298503	495	41	488835	142071	0	0	0	0	38	5	2813304	1	1
ALS2CR11	436378	491	24	966949	240761	0	0	0	0	28	0	2784975	1	1
ALS2CR12	554245	411	31	242962	53960	0	0	0	0	50	0	4121408	1	1
ALS2CR4	435399	534	25	215556	60279	0	0	0	0	50	2	3924525	1	1
ALS2CR8	543912	392	33	374525	101317	0	0	0	0	50	1	4183107	1	1
ALX1	35916	925	-34	167489	44446	0	0	0	0	50	4	3983384	1	1
ALX3	571576	400	29	167773	55025	0	0	0	0	50	0	3918206	1	1
ALX4	301098	575	9	204267	61557	0	0	0	0	50	2	4145406	1	1
AMAC1	753178	505	16	158188	58859	0	0	0	0	50	0	3223897	1	1
AMAC1L2	499514	671	36	157904	59143	0	0	0	0	50	6	3972024	1	1
AMAC1L3	NaN	NaN	NaN	159395	58504	0	0	0	0	50	5	7965348	1	1
AMACR	270768	793	4	264901	53534	0	0	0	0	50	0	4738398	1	1
AMBN	262055	689	14	232028	64894	0	0	0	0	50	2	3877736	1	1
AMBP	244063	558	0	184174	49061	0	0	0	0	50	2	3719335	1	1
AMBRA1	880494	212	45	602364	184671	0	0	0	0	38	0	3889806	1	1
AMD1	321448	282	31	177642	43239	0	0	0	0	50	0	3989774	1	1
AMDHD1	366272	436	8	217686	61983	0	0	0	0	50	0	3933116	1	1
AMDHD2	2085452	321	49	322553	95992	0	0	0	0	50	5	4198230	1	1
AMELX	NaN	NaN	NaN	107139	29607	0	0	0	0	50	5	7936451	1	1
AMELY	0	0	0	99258	28329	0	0	0	0	50	0	4222796	1	1
AMFR	498079	442	-9	328375	94217	0	0	0	0	50	4	4705312	1	1
AMH	1603571	240	27	259008	102879	0	0	0	0	50	0	4374168	1	1
AMHR2	1712232	191	56	293656	82502	0	0	0	0	50	0	4494158	1	1
AMICA1	707709	293	56	206965	56303	0	0	0	0	50	0	3200112	1	1
AMIGO1	1056159	272	37	241897	74621	0	0	0	0	50	0	3585287	1	1
AMIGO2	150007	380	-12	257801	77248	0	0	0	0	50	2	4505447	1	1
AMMECR1L	588745	248	39	157904	45937	0	0	0	0	50	1	4402568	1	1
AMN	758150	286	50	223366	76538	0	0	0	0	50	4	3563632	1	1
AMN1	313930	228	11	133693	36920	0	0	0	0	50	1	4072489	1	1
AMOT	25417	NaN	10	537754	164081	0	0	0	0	50	3	5124354	1	1
AMOTL1	332670	472	-7	484362	137385	0	0	0	0	50	0	5135430	1	1
AMOTL2	303429	189	21	385104	121623	0	0	0	0	50	2	4899355	1	1
AMPD1	600650	472	11	409102	103589	0	0	0	0	50	1	4194183	1	1
AMPD2	989433	201	29	453406	131279	0	0	1	0	50	3	4696508	1	1
AMPD3	777397	378	27	404558	108559	0	0	0	0	50	1	5221553	1	1
AMPH	167080	639	7	361319	100891	0	0	0	0	50	2	4328515	1	1
AMT	1585328	201	32	207533	63403	0	0	0	0	50	0	3788844	1	1
AMTN	264427	861	27	107352	33654	0	0	0	0	50	2	4477970	1	1
AMY1A	NaN	NaN	NaN	804927	203628	0	0	0	0	50	5	8110472	1	1
AMY1B	NaN	NaN	NaN	804927	203628	0	0	0	0	50	5	8110472	1	1
AMY1C	24508	1029	-14	804927	203628	0	0	0	0	50	1	4170540	1	1
AMY2A	27205	1015	-20	267386	68302	0	0	0	0	50	0	4419750	1	1
AMY2B	31276	974	-19	267812	68302	0	0	0	0	50	0	4853702	1	1
AMZ1	767440	392	30	245447	77674	0	0	0	0	50	2	4206395	1	1
AMZ2	764688	237	11	187582	47783	0	0	0	0	50	2	4333982	1	1
ANAPC1	NaN	NaN	NaN	1008981	273918	0	0	0	0	18	0	1760942	1	1
ANAPC10	182708	1139	20	97554	24708	0	0	0	0	50	0	4289110	1	1
ANAPC11	3798594	211	19	105861	22578	0	0	0	0	50	1	3685113	1	1
ANAPC13	254024	188	16	40186	9443	0	0	0	0	50	1	3580601	1	1
ANAPC16	764632	140	40	56445	17040	0	0	0	0	50	8	4201993	1	1
ANAPC2	1722012	202	36	413220	123753	0	0	0	0	50	2	4522629	1	1
ANAPC4	233480	611	44	434307	107352	0	0	0	0	50	0	3191095	1	1
ANAPC5	959300	258	39	392062	104654	0	0	0	0	50	1	5081399	1	1
ANAPC7	964525	206	50	309489	83070	0	0	0	0	50	0	3857430	1	1
ANG	NaN	NaN	NaN	73414	22010	0	0	0	0	50	5	7928854	1	1
ANGEL1	308800	471	39	337960	98477	0	0	0	0	50	2	3312008	1	1
ANGEL2	315884	412	12	281657	73414	0	0	0	0	50	5	4989170	1	1
ANGPT1	50022	671	-19	263055	62622	0	0	0	0	50	3	4736907	1	1
ANGPT2	NaN	NaN	NaN	262274	62125	0	0	0	0	50	5	7968969	1	1
ANGPTL1	NaN	NaN	NaN	253683	64113	0	0	0	0	50	5	7970957	1	1
ANGPTL2	NaN	NaN	NaN	248997	70077	0	0	0	0	50	5	7976921	1	1
ANGPTL3	NaN	NaN	NaN	241826	58291	0	0	0	0	50	5	7965135	1	1
ANGPTL4	726988	204	0	205190	59995	0	0	0	0	5	0	447087	1	1
ANGPTL5	416999	514	-21	206042	49345	0	0	0	0	50	4	5510239	1	1
ANGPTL6	1675365	272	15	230395	75260	0	0	0	0	1	0	120487	1	1
ANGPTL7	NaN	NaN	NaN	179488	45653	0	0	0	0	50	5	7952497	1	1
ANK1	574508	533	36	1035038	305584	0	0	1	0	39	3	3768183	1	1
ANK2	237324	911	14	2007880	574319	0	0	0	0	32	0	2680463	1	1
ANKAR	408508	452	20	742873	193688	0	0	0	0	50	1	4945150	1	1
ANKDD1A	705779	185	57	268948	77603	0	0	0	0	50	0	4027475	1	1
ANKFN1	184382	511	-53	399020	103660	0	0	0	0	50	0	3454008	1	1
ANKFY1	816229	357	26	614789	173524	0	0	0	0	50	1	4135608	1	1
ANKH	503265	410	8	251127	73272	0	0	0	0	50	4	5190384	1	1
ANKHD1	NaN	NaN	NaN	1290070	385175	0	0	0	0	18	0	1872199	1	1
ANKHD1-EIF4EBP3	688522	296	30	1322304	385743	0	0	0	0	8	0	932017	1	1
ANKIB1	708388	452	30	565515	147183	0	0	0	0	50	2	4919732	1	1
ANKLE1	865138	212	38	299691	100749	0	0	0	0	50	2	3762361	1	1
ANKLE2	779125	601	32	472789	137882	0	0	0	0	50	0	4733002	1	1
ANKMY2	291955	612	-13	232383	57723	0	0	0	0	50	1	3494194	1	1
ANKRA2	403014	289	42	162519	44091	0	0	0	0	50	1	4332207	1	1
ANKRD1	103854	510	4	167347	43949	0	0	0	0	50	1	3644856	1	1
ANKRD12	434324	391	56	1066633	261848	0	0	0	0	50	1	4089600	1	1
ANKRD13A	950689	254	54	310199	79378	0	0	0	0	50	0	4074335	1	1
ANKRD13B	719319	383	30	318009	94572	0	0	0	0	50	1	3991407	1	1
ANKRD13C	295772	396	-1	281515	75047	0	0	0	0	50	1	4729594	1	1
ANKRD13D	1369264	177	44	308282	90880	0	0	0	0	50	3	4760408	1	1
ANKRD16	649866	305	28	185523	52185	0	0	0	0	50	1	4771555	1	1
ANKRD17	265492	747	19	1300081	391991	0	0	0	0	50	0	4772620	1	1
ANKRD18A	NaN	NaN	NaN	521921	125812	0	0	0	0	50	5	8032656	1	1
ANKRD2	564805	169	40	182612	54883	0	0	0	0	50	2	4035356	1	1
ANKRD20A1	NaN	NaN	NaN	432674	105790	0	0	0	0	50	5	8012634	1	1
ANKRD20A2	NaN	NaN	NaN	865632	211296	0	0	0	0	18	0	1698320	1	1
ANKRD20A3	NaN	NaN	NaN	1298306	317086	0	0	0	0	18	0	1804110	1	1
ANKRD20A4	NaN	NaN	NaN	433455	105009	0	0	0	0	50	5	8011853	1	1
ANKRD22	175425	289	26	100323	26625	0	0	0	0	50	0	4068655	1	1
ANKRD23	822597	392	46	156555	46221	0	0	0	0	50	2	5515777	1	1
ANKRD24	2194691	244	41	569633	180340	0	0	0	0	50	4	4171250	1	1
ANKRD26	390573	459	24	909084	212361	0	0	0	0	33	0	4000424	1	1
ANKRD27	369667	455	-38	546842	148603	0	0	0	0	43	0	3208916	1	1
ANKRD28	345831	435	29	546842	149668	0	0	0	0	50	5	5263088	1	1
ANKRD29	331927	138	67	153715	46931	0	0	0	0	50	1	4366429	1	1
ANKRD30A	53742	1067	-43	719940	166992	0	0	0	0	50	2	3970675	1	1
ANKRD30B	NaN	NaN	NaN	740530	179417	0	0	0	0	50	5	8086261	1	1
ANKRD31	NaN	NaN	NaN	974688	243246	0	0	0	0	18	0	1730270	1	1
ANKRD32	54375	399	20	556143	137172	0	0	0	0	50	2	4183036	1	1
ANKRD33	570716	438	22	238418	68302	0	0	0	0	50	0	3861122	1	1
ANKRD33B	NaN	NaN	NaN	239412	79449	0	0	0	0	50	5	7986293	1	1
ANKRD34A	NaN	NaN	NaN	231815	85768	0	0	0	0	50	5	7992612	1	1
ANKRD34B	321394	545	38	256807	73130	0	0	0	0	50	2	4019665	1	1
ANKRD34C	NaN	NaN	NaN	262274	81082	0	0	0	0	50	5	7987926	1	1
ANKRD35	NaN	NaN	NaN	497213	154141	0	0	0	0	50	5	8060985	1	1
ANKRD36	NaN	NaN	NaN	1053498	251340	0	0	0	0	18	0	1738364	1	1
ANKRD36B	390850	455	29	727608	174234	0	0	0	0	11	3	1297596	1	1
ANKRD37	173409	422	20	83141	22507	0	0	0	0	50	1	3829314	1	1
ANKRD39	822597	392	46	92087	28471	0	0	0	0	50	2	5515777	1	1
ANKRD40	1585602	196	18	184813	54386	0	0	0	0	50	2	4843620	1	1
ANKRD42	308108	414	18	206326	50552	0	0	0	0	50	1	4891545	1	1
ANKRD43	718028	356	58	252902	98548	0	0	0	0	50	1	3491354	1	1
ANKRD44	744603	444	27	480954	128226	0	0	0	0	50	1	4278886	1	1
ANKRD45	432542	423	4	139444	35429	0	0	0	0	50	2	3704283	1	1
ANKRD46	1144761	214	67	115233	33654	0	0	0	0	50	0	4113882	1	1
ANKRD49	341083	589	-7	122688	32376	0	0	0	0	50	0	3054491	1	1
ANKRD5	194301	442	-34	395754	108417	0	0	0	0	4	0	412865	1	1
ANKRD50	47412	616	-24	710781	205545	0	0	0	0	50	5	3975858	1	1
ANKRD52	2878071	171	46	547126	164507	0	0	0	0	11	0	1048457	1	1
ANKRD53	380551	561	27	286272	85200	0	0	0	0	50	7	4649577	1	1
ANKRD54	1385064	203	66	151514	47215	0	0	0	0	50	1	3694272	1	1
ANKRD55	248990	402	45	315311	87046	0	0	0	0	50	2	3955197	1	1
ANKRD56	411278	462	26	380773	126593	0	0	0	0	3	0	382832	1	1
ANKRD57	191347	329	22	251411	84703	0	0	0	0	50	1	3854661	1	1
ANKRD58	649508	NaN	73	148461	53889	0	0	0	0	50	3	3384712	1	1
ANKRD6	403943	609	43	367993	105932	0	0	0	0	23	0	2211721	1	1
ANKRD7	72287	922	-13	134545	33512	0	0	0	0	50	4	5062087	1	1
ANKRD9	1673146	191	42	147112	57368	0	0	0	0	50	4	4886717	1	1
ANKS1A	664697	304	26	576804	168057	0	0	0	0	50	1	5140897	1	1
ANKS1B	149256	941	-9	691185	188718	0	0	0	0	50	0	4465190	1	1
ANKS3	717235	194	35	337747	95708	0	0	0	0	50	2	4583618	1	1
ANKS4B	402663	575	41	210586	57794	0	0	0	0	50	6	4476905	1	1
ANKS6	298496	375	12	431893	137669	0	0	0	0	50	4	4432388	1	1
ANKZF1	733837	158	40	363307	112322	0	0	0	0	17	0	1236252	1	1
ANLN	332583	329	21	596897	161170	0	0	0	0	1	0	247506	1	1
ANO1	763592	286	35	516809	135184	0	0	0	0	50	0	4761615	1	1
ANO10	106227	518	29	343782	88821	0	0	0	0	50	1	4783341	1	1
ANO2	349024	712	13	522489	137598	0	0	0	0	50	3	4640489	1	1
ANO3	20260	970	-20	524406	125244	0	0	0	0	50	0	4610598	1	1
ANO4	245388	937	-16	488764	121055	0	0	0	0	50	1	3320244	1	1
ANO5	51558	935	-7	483155	118783	0	0	0	0	50	2	4845537	1	1
ANO6	313473	719	1	527033	133480	0	0	0	0	50	2	4386309	1	1
ANO7	1333138	317	35	488835	143562	0	0	0	0	50	3	4885155	1	1
ANO8	842088	211	43	609819	192552	0	0	0	0	42	0	3262308	1	1
ANO9	2206786	344	58	406617	112890	0	0	0	0	50	1	4812238	1	1
ANP32A	437749	562	32	133622	31240	0	0	0	0	50	9	3622491	1	1
ANP32B	466644	269	42	135610	30530	0	0	0	0	50	2	3936808	1	1
ANP32C	NaN	NaN	NaN	119706	30246	0	0	0	0	50	5	7937090	1	1
ANP32D	904892	390	11	66527	17608	0	0	0	0	50	0	3016719	1	1
ANP32E	1207965	197	39	144627	32376	0	0	0	0	50	7	4130070	1	1
ANPEP	934542	212	37	497000	137740	0	0	0	0	50	1	4184172	1	1
ANTXR1	338803	288	14	305442	85626	0	0	0	0	50	0	4092724	1	1
ANTXR2	62176	905	6	261209	73840	0	0	0	0	50	0	3690651	1	1
ANUBL1	111914	603	36	369413	102595	0	0	0	0	50	1	3840390	1	1
ANXA1	247950	411	-15	184458	47499	0	0	0	0	50	4	3666156	1	1
ANXA10	55532	402	-16	175796	41251	0	0	0	0	50	0	4279099	1	1
ANXA11	366637	626	7	258724	76538	0	0	0	0	50	0	3981893	1	1
ANXA13	492587	192	12	189144	49416	0	0	0	0	50	3	4667611	1	1
ANXA2	431518	299	14	191984	48280	0	0	0	0	50	1	3788489	1	1
ANXA3	243621	351	21	173879	43381	0	0	0	0	50	2	4142708	1	1
ANXA4	864962	193	50	171039	44943	0	0	0	0	50	2	4458303	1	1
ANXA5	311234	440	9	169903	45440	0	0	0	0	50	1	3986295	1	1
ANXA6	926280	300	41	359686	92300	0	0	0	0	50	0	4731227	1	1
ANXA7	847821	249	45	252050	71284	0	0	0	0	50	3	4865133	1	1
ANXA8	NaN	NaN	NaN	352302	85626	0	0	0	0	50	5	7992470	1	1
ANXA8L1	NaN	NaN	NaN	352302	85626	0	0	0	0	50	5	7992470	1	1
ANXA8L2	NaN	NaN	NaN	176151	42813	0	0	0	0	50	5	7949657	1	1
ANXA9	1621279	172	30	179843	51475	0	0	0	0	50	0	3866234	1	1
AOAH	247838	600	15	371330	86620	0	0	0	0	50	2	3792394	1	1
AOC2	1631295	190	28	368135	118570	0	0	0	0	50	0	4264544	1	1
AOC3	1629499	190	23	373744	117008	0	0	0	0	50	0	4731227	1	1
AOX1	572062	160	23	697433	187582	0	0	0	0	27	1	2197024	1	1
AP1AR	181002	351	22	162377	38908	0	0	0	0	50	1	4209093	1	1
AP1B1	849693	251	36	485782	140012	0	0	0	0	50	4	4310410	1	1
AP1G1	460697	NaN	24	430047	117363	0	0	0	0	50	0	4656535	1	1
AP1G2	1250373	553	35	396393	123753	0	0	0	0	50	4	5072311	1	1
AP1M1	814131	255	26	228194	60634	0	0	0	0	50	4	4983490	1	1
AP1M2	2036812	226	23	221662	59072	0	0	0	0	50	0	4453262	1	1
AP1S1	1044715	199	39	83922	21087	0	0	0	0	50	2	3705348	1	1
AP1S2	170722	NaN	47	83141	20803	0	0	0	0	50	10	4017961	1	1
AP1S3	263604	197	16	83070	19383	0	0	0	0	50	1	3611557	1	1
AP2A1	1686482	172	42	496148	148390	0	0	0	0	50	3	4036776	1	1
AP2A2	1509286	246	48	478824	139728	0	0	0	0	30	0	2322268	1	1
AP2B1	715620	196	9	490255	135965	0	0	0	0	50	2	4381126	1	1
AP2M1	1456939	257	45	234016	53321	0	0	0	0	50	1	4263479	1	1
AP2S1	1217560	186	44	75544	19241	0	0	0	0	50	9	4664842	1	1
AP3B1	262852	592	40	570556	151301	0	0	0	0	50	6	3654086	1	1
AP3B2	509813	608	16	539884	157265	0	0	0	0	50	0	4114947	1	1
AP3D1	1712606	216	30	628918	166850	0	0	0	0	50	1	4653624	1	1
AP3M1	776926	227	49	216408	58149	0	0	0	0	50	1	3846851	1	1
AP3M2	580110	382	45	215343	59214	0	0	0	0	50	5	4249634	1	1
AP3S1	380598	759	6	102595	25631	0	0	0	0	50	0	4933577	1	1
AP3S2	952242	212	33	101388	26838	0	0	0	0	50	2	4127798	1	1
AP4B1	335231	545	13	375945	105861	0	0	0	0	50	2	3944689	1	1
AP4E1	343136	355	34	588448	156200	0	0	0	0	50	4	3519470	1	1
AP4M1	1401098	205	46	232028	70432	0	0	0	0	50	1	4971491	1	1
AP4S1	432061	238	23	108204	26199	0	0	0	0	50	0	3722956	1	1
APAF1	488214	461	11	657886	162377	0	0	0	0	50	10	4161949	1	1
APBA2	161108	927	-21	385672	103802	0	0	0	0	50	0	4494513	1	1
APBA3	2144458	206	34	284426	92158	0	0	0	0	50	0	3834000	1	1
APBB1	424837	471	17	359189	106216	0	0	0	0	50	1	4056443	1	1
APBB1IP	236125	536	19	340800	96063	0	0	0	0	50	5	3883842	1	1
APBB2	227095	394	39	391423	106997	0	0	0	0	50	0	3970036	1	1
APBB3	706371	319	29	250985	74053	0	0	0	0	50	1	4699490	1	1
APC	247811	399	28	1431573	398523	0	0	0	0	0	0	398523	1	1
APC2	2352825	221	38	1091980	392204	0	0	0	0	1	0	411232	1	1
APCDD1	219220	604	2	258369	74124	0	0	0	0	50	0	3869145	1	1
APCDD1L	1027182	485	24	240193	83141	0	0	0	0	50	4	4633318	1	1
APCS	492825	646	-4	112180	32234	0	0	0	0	50	3	4276472	1	1
APEH	1551582	271	48	379850	106429	0	0	0	0	50	1	4372393	1	1
APEX1	464497	395	17	160602	46647	0	0	0	0	50	3	4265112	1	1
APEX2	245504	NaN	8	259363	76964	0	0	0	0	50	2	4626076	1	1
APH1A	1213150	197	38	134048	42955	0	0	0	0	50	3	4202490	1	1
APH1B	450620	272	49	131137	38411	0	0	0	0	50	1	4270153	1	1
API5	349378	924	-23	275196	71355	0	0	0	0	50	2	4320705	1	1
APIP	650532	399	1	131279	32731	0	0	0	0	50	2	3620929	1	1
APITD1	771199	383	28	111683	27619	0	0	0	0	50	1	4882102	1	1
APLF	227462	617	22	267599	67237	0	0	0	0	50	4	3604031	1	1
APLN	340263	NaN	46	38908	12638	0	0	0	0	50	2	4119491	1	1
APLNR	929334	250	-20	186872	56587	0	0	0	0	50	1	4169475	1	1
APLP1	1060028	321	47	330292	99968	0	0	0	0	50	1	3848697	1	1
APLP2	624855	203	15	401008	101672	0	0	0	0	6	0	539316	1	1
APOA1	421374	323	39	136249	37985	0	0	0	0	50	1	3690367	1	1
APOA1BP	2049505	180	37	145124	44233	0	0	0	0	50	1	3804464	1	1
APOA2	728669	234	37	52540	14555	0	0	0	0	39	1	3170789	1	1
APOA4	419339	326	36	198374	57013	0	0	0	0	50	2	4219033	1	1
APOA5	419339	326	36	184245	53676	0	0	1	0	50	2	4219033	1	1
APOB	222162	698	-11	2301465	638787	0	0	0	0	7	0	992154	1	1
APOB48R	NaN	NaN	NaN	534133	165572	0	0	0	0	50	5	8072416	1	1
APOBEC1	237142	672	14	124463	30814	0	0	0	0	50	2	4523623	1	1
APOBEC2	145501	611	37	114026	31453	0	0	0	0	50	1	4032800	1	1
APOBEC3A	1413709	372	44	104086	27122	0	0	0	0	50	4	5355601	1	1
APOBEC3B	1413709	372	44	200433	50694	0	0	0	0	50	4	5355601	1	1
APOBEC3C	1386387	372	71	100536	24282	0	0	0	0	50	0	3202952	1	1
APOBEC3D	1386387	372	71	201782	50623	0	0	0	0	50	0	3202952	1	1
APOBEC3F	1386387	372	71	218467	54812	0	0	0	0	50	0	3202952	1	1
APOBEC3G	1386387	372	71	203060	48919	0	0	0	0	50	0	3202952	1	1
APOBEC3H	1225154	223	75	109908	25134	0	0	0	0	50	1	3759379	1	1
APOBEC4	NaN	NaN	NaN	185594	50410	0	0	0	0	50	5	7957254	1	1
APOC1	1003719	196	6	44233	11999	0	0	0	0	50	1	3413609	1	1
APOC2	1003719	196	6	52895	14839	0	0	0	0	50	1	3413609	1	1
APOC3	421374	323	39	52114	14342	0	0	0	0	50	1	3690367	1	1
APOC4	1003719	196	6	65817	18105	0	0	0	0	50	1	3413609	1	1
APOD	794351	315	38	97909	26909	0	0	0	0	50	1	4567927	1	1
APOE	1003719	196	6	156129	49629	0	0	0	0	50	1	3413609	1	1
APOF	2869106	184	52	159821	50410	0	0	0	0	50	0	5053212	1	1
APOH	135537	178	-23	180908	46789	0	0	0	0	50	0	3663600	1	1
APOL1	1237332	331	42	211083	59214	0	0	0	0	50	2	4984626	1	1
APOL2	1237332	331	42	168483	50055	0	0	0	0	50	2	4984626	1	1
APOL3	1228837	331	13	198161	61486	0	0	0	0	50	1	4451771	1	1
APOL4	1233084	331	28	189215	46363	0	0	0	0	50	1	4317368	1	1
APOL5	1161568	376	-43	216337	64397	0	0	0	0	50	3	3939222	1	1
APOL6	936853	205	-13	171110	50410	0	0	0	0	50	0	3568815	1	1
APOLD1	767161	129	35	133551	48138	0	0	0	0	24	5	2512264	1	1
APOM	2517236	193	20	99258	26199	0	0	0	0	50	4	5477579	1	1
APOO	509881	NaN	41	106855	27122	0	0	0	0	50	4	5373848	1	1
APOOL	83775	NaN	-12	140722	38411	0	0	0	0	50	4	4684154	1	1
APP	529745	793	-13	402854	104299	0	0	0	0	50	5	3499732	1	1
APPBP2	372707	242	7	306152	78526	0	0	0	0	50	2	4472716	1	1
APPL1	427002	389	33	377649	94359	0	0	0	0	50	0	3959031	1	1
APPL2	233879	387	30	351308	90667	0	0	0	0	2	0	252547	1	1
APRT	813333	189	51	89744	29749	0	0	0	0	50	2	4109764	1	1
APTX	833170	286	-5	189357	47073	0	0	0	0	50	1	3699100	1	1
AQP1	402058	568	10	174163	56090	0	0	0	0	50	3	3603108	1	1
AQP10	1653296	236	29	147609	50055	0	0	0	0	50	0	4579642	1	1
AQP11	603969	401	30	133906	41606	0	0	0	0	50	0	3939648	1	1
AQP12A	1077835	446	25	143136	48990	0	0	0	0	50	5	5167167	1	1
AQP12B	1077835	446	25	147325	51617	0	0	0	0	50	5	5167167	1	1
AQP2	1033911	220	48	130427	46363	0	0	0	0	50	0	4191201	1	1
AQP3	1001877	166	4	145408	46505	0	0	0	0	50	1	3396427	1	1
AQP4	65361	639	-33	163513	47783	0	0	0	0	50	1	4369269	1	1
AQP5	1033911	220	48	128297	44233	0	0	0	0	50	0	4191201	1	1
AQP6	1033911	220	48	135539	47854	0	0	0	0	50	0	4191201	1	1
AQP7	982082	163	21	172530	53037	0	0	0	0	50	3	3548438	1	1
AQP8	189953	551	12	129078	43026	0	0	0	0	50	3	4523126	1	1
AQP9	242649	602	4	148745	44659	0	0	0	0	50	0	3597144	1	1
AQPEP	372067	763	17	512549	136888	0	0	0	0	50	0	4590860	1	1
AQR	468734	288	-5	777024	201498	0	0	0	0	50	2	4116012	1	1
AR	106188	NaN	-7	462352	136817	0	0	0	0	50	1	4087044	1	1
ARAF	775214	NaN	38	310270	90383	0	0	0	0	50	5	4698993	1	1
ARAP1	637045	234	54	733643	221662	0	0	0	0	50	0	4731369	1	1
ARAP2	28107	1066	26	890411	225496	0	0	0	0	50	0	4262556	1	1
ARAP3	771583	353	25	774965	239554	0	0	0	0	50	2	4585535	1	1
ARC	300961	567	26	194753	58930	0	0	0	0	50	0	4877345	1	1
ARCN1	1359480	167	47	263552	71284	0	0	0	0	50	2	4575169	1	1
AREG	172071	NaN	10	263836	68018	0	0	0	0	50	4	4896231	1	1
ARF1	702621	391	5	94430	25276	0	0	0	0	50	2	3393303	1	1
ARF3	1737773	214	55	94217	25489	0	0	0	0	50	0	3704141	1	1
ARF4	703082	422	29	94643	25276	0	0	0	0	50	1	4289039	1	1
ARF5	411207	619	-7	94217	26128	0	0	0	0	50	2	3001241	1	1
ARF6	680412	174	41	86691	25773	0	0	0	0	50	0	4240759	1	1
ARFGAP1	1278630	332	62	222088	55451	0	0	0	0	50	2	3411479	1	1
ARFGAP2	1206881	273	24	273066	73698	0	0	0	0	50	3	4118710	1	1
ARFGAP3	722786	187	60	273563	69580	0	0	0	0	50	0	3755332	1	1
ARFGEF1	307618	642	26	968014	246512	0	0	0	0	50	1	4077601	1	1
ARFGEF2	808420	174	49	931662	241968	0	0	0	0	6	0	652419	1	1
ARFIP1	218185	385	33	194327	51475	0	0	0	0	22	2	1830735	1	1
ARFIP2	424988	469	20	173311	51191	0	0	0	0	50	1	4989099	1	1
ARFRP1	1126597	202	36	106642	28613	0	0	0	0	50	2	3666085	1	1
ARG1	147816	864	7	164010	48777	0	0	0	0	50	0	3921472	1	1
ARG2	481915	260	42	179417	53392	0	0	0	0	50	2	3503566	1	1
ARGFX	289448	613	18	160744	44588	0	0	0	0	50	0	4960344	1	1
ARGLU1	169398	1237	11	138450	39192	0	0	0	0	50	0	3955055	1	1
ARHGAP1	939971	176	44	229756	61628	0	0	0	0	50	0	3472468	1	1
ARHGAP10	75227	678	22	416344	105293	0	0	0	0	50	2	4228973	1	1
ARHGAP11A	244857	383	1	526820	141787	0	0	0	0	47	1	4966876	1	1
ARHGAP11B	220858	693	10	138663	37701	0	0	0	0	50	3	4002270	1	1
ARHGAP12	359237	346	25	445525	111044	0	0	0	0	50	1	4643542	1	1
ARHGAP15	57425	639	11	253115	62125	0	0	0	0	50	2	4381552	1	1
ARHGAP17	272834	185	22	450637	129575	0	0	0	0	50	2	4487058	1	1
ARHGAP18	73209	550	26	348042	88608	0	0	0	0	50	1	4652914	1	1
ARHGAP19	945635	397	26	257517	68586	0	0	0	0	50	7	4613722	1	1
ARHGAP20	146681	501	-5	605630	167986	0	0	0	0	50	2	4224855	1	1
ARHGAP21	164987	309	-3	994284	277965	0	0	0	0	30	1	2836805	1	1
ARHGAP22	NaN	NaN	NaN	347332	106997	0	0	0	0	50	5	8013841	1	1
ARHGAP23	NaN	NaN	NaN	685931	225283	0	0	0	0	18	0	1712307	1	1
ARHGAP24	29589	739	13	407469	103092	0	0	0	0	50	2	4562318	1	1
ARHGAP25	385975	470	20	341155	88892	0	0	0	0	50	2	5698176	1	1
ARHGAP26	156598	456	38	430615	109340	0	0	0	0	50	6	4727322	1	1
ARHGAP27	754492	194	21	283361	80230	0	0	0	0	50	1	4353862	1	1
ARHGAP28	241496	281	-28	323334	84348	0	0	0	0	50	0	4693313	1	1
ARHGAP29	466144	327	-9	655543	169619	0	0	0	0	48	2	3760515	1	1
ARHGAP30	689033	250	23	548404	165146	0	0	0	0	50	1	3803399	1	1
ARHGAP31	265987	585	23	717668	215059	0	0	0	0	50	2	4833254	1	1
ARHGAP32	195815	546	-11	1049522	302602	0	0	0	0	50	0	4418614	1	1
ARHGAP33	1151198	321	30	624161	215911	0	0	0	0	50	1	3809363	1	1
ARHGAP36	65931	NaN	13	276261	82431	0	0	0	0	50	2	4559975	1	1
ARHGAP39	1706542	291	12	556356	165501	0	0	0	0	4	0	453690	1	1
ARHGAP4	2328608	NaN	27	497923	151940	0	0	0	0	50	2	5253787	1	1
ARHGAP40	NaN	NaN	NaN	341936	101743	0	0	0	0	50	5	8008587	1	1
ARHGAP42	NaN	NaN	NaN	461429	117718	0	0	0	0	50	5	8024562	1	1
ARHGAP5	153921	392	1	765877	198800	0	0	0	0	50	1	4888989	1	1
ARHGAP6	65396	NaN	34	505946	152863	0	0	0	0	28	0	2618906	1	1
ARHGAP8	NaN	NaN	NaN	250417	71639	0	0	0	0	50	5	7978483	1	1
ARHGAP9	1347802	194	32	367425	114807	0	0	0	0	50	0	4152080	1	1
ARHGDIA	3798594	211	19	107423	27832	0	0	0	0	50	1	3685113	1	1
ARHGDIB	360900	426	8	106429	26909	0	0	0	0	50	0	3998720	1	1
ARHGDIG	1340678	205	43	114026	35074	0	0	0	0	50	2	4359471	1	1
ARHGEF1	1255704	364	28	477120	140154	0	0	0	0	50	0	4178989	1	1
ARHGEF10	100967	551	-24	694380	188931	0	0	0	0	50	7	5038018	1	1
ARHGEF11	958228	350	36	799957	232880	0	0	0	0	22	0	2163796	1	1
ARHGEF12	264872	312	25	810607	211154	0	0	0	0	50	1	4329509	1	1
ARHGEF16	248448	483	21	360538	105080	0	0	0	0	50	5	4529516	1	1
ARHGEF17	601834	218	54	1007277	329085	0	0	0	0	50	1	4289252	1	1
ARHGEF2	1880483	213	32	498349	150236	0	0	0	0	50	1	4747344	1	1
ARHGEF3	380604	450	43	327452	85555	0	0	0	0	50	3	4258012	1	1
ARHGEF33	NaN	NaN	NaN	447939	121836	0	0	0	0	50	5	8028680	1	1
ARHGEF35	NaN	NaN	NaN	243033	67734	0	0	0	0	50	5	7974578	1	1
ARHGEF37	609620	185	37	340800	101388	0	0	0	0	50	1	4018813	1	1
ARHGEF38	233591	486	15	115304	27832	0	0	0	0	50	1	3388333	1	1
ARHGEF4	547548	369	13	370975	99968	0	0	0	0	50	4	4448292	1	1
ARHGEF5	189369	838	0	793567	239483	0	0	0	0	50	0	3669919	1	1
ARHGEF6	306872	NaN	39	408818	105577	0	0	0	0	50	6	3863181	1	1
ARHGEF7	405184	579	30	465050	126238	0	0	5	0	0	5	126238	1	1
ARHGEF9	108759	NaN	-13	280379	65320	0	0	0	0	50	4	4789589	1	1
ARID1A	975965	182	27	1135858	341084	0	0	0	0	37	2	3505270	1	1
ARID1B	143122	621	27	1129397	324541	0	0	0	0	50	1	4157334	1	1
ARID2	820796	602	10	919450	270794	0	0	0	0	50	2	4817634	1	1
ARID3A	2292363	206	44	293017	92513	0	0	0	0	50	1	4018529	1	1
ARID3B	655453	206	59	280734	84561	0	0	0	0	50	0	3751640	1	1
ARID3C	731413	298	51	202563	66243	0	0	0	0	50	1	3243138	1	1
ARID4A	290710	552	36	664560	158898	0	0	0	0	50	0	3573075	1	1
ARID4B	550877	297	22	690404	168199	0	0	0	0	50	1	4366145	1	1
ARID5A	872383	360	47	294437	91306	0	0	0	0	50	1	5439097	1	1
ARID5B	81587	388	20	601157	166282	0	0	0	0	50	2	4073625	1	1
ARIH1	1093921	432	37	298200	69438	0	0	0	0	50	1	4372038	1	1
ARIH2	1818938	241	37	266960	60634	0	0	0	0	50	1	4519789	1	1
ARL1	283715	649	2	96276	24282	0	0	0	0	50	1	3710531	1	1
ARL10	563059	347	37	120700	38837	0	0	0	0	50	1	4439346	1	1
ARL13A	414180	NaN	45	157265	41677	0	0	0	0	50	0	3212253	1	1
ARL13B	85478	1310	-13	226206	56445	0	0	0	0	50	0	4835029	1	1
ARL14	493112	396	8	96631	26696	0	0	0	0	50	4	5502642	1	1
ARL15	83263	721	5	106997	27832	0	0	0	0	50	1	4946783	1	1
ARL16	3745109	205	30	98690	31666	0	0	0	0	50	1	3568034	1	1
ARL17A	NaN	NaN	NaN	226987	60563	0	0	0	0	50	5	7967407	1	1
ARL17B	372453	231	22	113529	30246	0	0	0	0	50	0	4258580	1	1
ARL2	3151458	209	52	94643	27406	0	0	0	0	50	0	4737404	1	1
ARL2BP	717872	149	48	87827	21229	0	0	0	0	50	4	3564697	1	1
ARL3	878626	180	27	96063	25134	0	0	0	0	50	0	4055804	1	1
ARL4A	120492	469	-11	101459	28471	0	0	0	0	50	6	5290991	1	1
ARL4C	121224	608	15	94643	28684	0	0	0	0	50	0	4156695	1	1
ARL4D	1147224	172	1	97128	32802	0	0	0	0	50	0	3271964	1	1
ARL5A	269131	610	15	95566	23714	0	0	0	0	50	2	4298624	1	1
ARL5B	74299	539	-5	95211	24069	0	0	0	0	50	1	4475840	1	1
ARL5C	NaN	NaN	NaN	94856	24211	0	0	0	0	50	5	7931055	1	1
ARL6	89238	731	-5	101104	24353	0	0	0	0	50	0	4747060	1	1
ARL6IP1	739644	279	45	106500	28542	0	0	0	0	50	4	3863820	1	1
ARL6IP4	1093113	196	47	184600	60563	0	0	0	0	50	1	4605983	1	1
ARL6IP5	264082	443	20	96134	26341	0	0	0	0	50	0	4601368	1	1
ARL6IP6	275277	716	6	112251	35358	0	0	0	0	50	3	4028256	1	1
ARL8A	649164	297	34	99968	24637	0	0	0	0	50	2	4499128	1	1
ARL8B	263029	325	22	99684	24921	0	0	0	0	50	2	4362879	1	1
ARL9	662749	594	27	63829	17537	0	0	0	0	50	1	4633815	1	1
ARMC1	145894	455	4	145834	40115	0	0	0	0	50	0	3480775	1	1
ARMC10	594757	579	34	173666	51262	0	0	0	0	50	5	4671090	1	1
ARMC2	414039	431	32	448010	121126	0	0	0	0	50	2	3886611	1	1
ARMC3	164960	449	12	452554	120416	0	0	0	0	50	2	4072063	1	1
ARMC4	125789	454	-4	537328	146615	0	0	0	0	50	2	4548828	1	1
ARMC5	839076	558	11	482729	186091	0	0	0	0	50	1	4505802	1	1
ARMC6	1327004	215	24	237779	72988	0	0	0	0	50	1	4420531	1	1
ARMC7	1511891	168	25	97767	31098	0	0	0	0	50	0	3721394	1	1
ARMC8	199119	358	18	358834	95282	0	0	0	0	50	2	3622420	1	1
ARMC9	1157442	394	41	350953	91661	0	0	0	0	50	0	3582944	1	1
ARMCX1	329999	NaN	8	223650	66456	0	0	0	0	50	1	4239055	1	1
ARMCX2	300391	NaN	31	304164	100323	0	0	0	0	50	2	5003086	1	1
ARMCX3	329999	NaN	8	188789	54031	0	0	0	0	50	1	4239055	1	1
ARMCX5	95798	NaN	27	278675	78526	0	0	0	0	50	1	4799600	1	1
ARMCX6	329999	NaN	8	150946	41393	0	0	0	0	50	1	4239055	1	1
ARNT	1787393	188	33	409599	113103	0	0	0	0	50	1	4100889	1	1
ARNT2	365740	542	8	373886	100252	0	0	0	0	50	1	4058573	1	1
ARNTL	296688	414	13	330008	87259	0	0	0	0	50	5	4182681	1	1
ARNTL2	544579	377	40	337250	84064	0	0	0	0	50	0	3922253	1	1
ARPC1A	903923	263	51	195108	49629	0	0	0	0	50	0	4685645	1	1
ARPC1B	903923	263	51	193901	52114	0	0	0	0	50	0	4685645	1	1
ARPC2	724341	197	30	161312	39973	0	0	0	0	50	2	3626680	1	1
ARPC3	964525	206	50	97767	22152	0	0	0	0	50	0	3857430	1	1
ARPC4	953772	264	43	89957	22294	0	0	0	0	50	0	5419359	1	1
ARPC5	608114	407	24	77887	21797	0	0	0	0	50	0	4730162	1	1
ARPC5L	1125524	207	41	78668	22720	0	0	0	0	50	4	3753060	1	1
ARPM1	397180	820	-9	186233	52966	0	0	0	0	50	4	4144696	1	1
ARPP19	469724	386	15	58504	15407	0	0	0	0	50	4	3960309	1	1
ARPP21	3796	1075	-21	424154	113032	0	0	0	0	50	0	4119562	1	1
ARR3	188610	NaN	39	205332	57297	0	0	0	0	50	5	4109054	1	1
ARRB1	740999	252	46	220526	59995	0	0	0	0	50	2	4367423	1	1
ARRB2	1272092	222	28	214065	59853	0	0	0	0	50	4	4765094	1	1
ARRDC1	1197708	478	45	214846	68870	0	0	0	0	50	1	5584931	1	1
ARRDC2	1291557	226	34	239270	82999	0	0	0	0	50	1	3713513	1	1
ARRDC3	51436	334	5	213568	57581	0	0	0	0	50	0	3881286	1	1
ARRDC4	32065	851	-57	211083	62622	0	0	1	0	50	1	4051402	1	1
ARRDC5	777835	173	42	172104	48777	0	0	0	0	50	4	4688627	1	1
ARSA	1073094	203	43	246796	84632	0	0	0	0	50	0	4617343	1	1
ARSB	203299	452	50	271575	82218	0	0	0	0	18	2	1293194	1	1
ARSD	191640	NaN	18	325251	94572	0	0	0	0	50	0	4133407	1	1
ARSE	191640	NaN	18	299620	85910	0	0	0	0	50	0	4133407	1	1
ARSF	217524	NaN	-11	301395	84774	0	0	0	0	50	2	4627567	1	1
ARSG	745529	225	-8	267102	77532	0	0	0	0	18	0	1587276	1	1
ARSH	218545	NaN	-4	285846	80514	0	0	0	0	50	1	3748658	1	1
ARSI	954044	220	46	277823	87259	0	0	0	0	50	0	5453368	1	1
ARSJ	100364	497	15	299549	84703	0	0	0	0	50	0	3889167	1	1
ARSK	310860	359	29	276403	72704	0	0	0	0	50	4	3800914	1	1
ART1	537999	403	23	162874	50126	0	0	0	0	50	0	4476337	1	1
ART3	507519	322	41	208598	49984	0	0	0	0	50	1	3763142	1	1
ART4	340728	578	-4	159182	44233	0	0	0	0	50	2	3139833	1	1
ART5	537999	403	23	145621	44375	0	0	0	0	50	0	4476337	1	1
ARTN	877978	214	35	119422	47570	0	0	0	0	50	2	3938583	1	1
ARV1	376655	616	12	142426	36068	0	0	0	0	50	3	4075826	1	1
ARVCF	616246	217	37	473357	157336	0	0	0	0	50	3	4537823	1	1
ARX	252498	NaN	11	269232	93933	0	0	0	0	50	6	4723062	1	1
AS3MT	711862	192	45	197522	51475	0	0	0	0	50	1	4475769	1	1
ASAH1	366238	474	20	235720	60989	0	0	0	0	50	1	4655896	1	1
ASAH2	377258	409	14	403919	111754	0	0	0	0	50	6	4595972	1	1
ASAH2B	131929	508	36	86904	23856	0	0	0	0	50	0	4104084	1	1
ASAM	713809	216	13	187582	56516	0	0	0	0	50	0	4872233	1	1
ASAP1	264818	427	30	586034	160318	0	0	1	0	50	4	5278637	1	1
ASAP2	661229	340	34	526749	139728	0	0	0	0	50	6	5770951	1	1
ASAP3	1050777	159	29	470801	132202	0	0	0	0	50	1	3691574	1	1
ASB1	246085	513	27	166282	52256	0	0	0	0	50	0	3483757	1	1
ASB10	611046	337	38	269374	92087	0	0	0	0	50	0	3614752	1	1
ASB11	201763	NaN	43	185381	52753	0	0	0	0	50	6	4798393	1	1
ASB12	57924	NaN	2	151940	47002	0	0	0	0	50	4	5250166	1	1
ASB13	761737	299	21	141148	41819	0	0	0	0	50	6	4811386	1	1
ASB14	399197	454	29	306720	83922	0	0	0	0	50	8	4657245	1	1
ASB15	86799	644	-7	300543	83496	0	0	0	0	50	4	4465545	1	1
ASB16	930750	175	41	262132	50765	0	0	0	0	50	0	4346407	1	1
ASB17	140995	603	-11	149597	41677	0	0	0	0	50	3	4575879	1	1
ASB18	121194	481	8	227910	74550	0	0	0	0	50	2	4209803	1	1
ASB2	200153	600	30	293727	87969	0	0	0	0	50	0	3882280	1	1
ASB3	NaN	NaN	NaN	269729	71923	0	0	0	0	50	5	7978767	1	1
ASB4	176832	333	14	229046	61699	0	0	0	0	50	0	3868293	1	1
ASB5	134663	504	-4	168696	47712	0	0	0	0	50	2	4613367	1	1
ASB6	794813	198	40	219248	54670	0	0	0	0	50	4	3667221	1	1
ASB7	290809	374	-9	162093	45582	0	0	0	0	50	4	4360323	1	1
ASB8	511392	352	32	143491	43736	0	0	0	0	50	2	3735381	1	1
ASB9	204248	NaN	17	157478	42742	0	0	0	0	50	2	4243457	1	1
ASCC1	761166	140	40	189925	46505	0	0	0	0	33	1	2337320	1	1
ASCC2	849790	182	33	395257	105293	0	0	0	0	50	2	4987821	1	1
ASCC3	103404	825	2	1158010	305300	0	0	0	0	18	0	1623912	1	1
ASCL1	21203	964	3	116298	35997	0	0	0	0	50	1	4632253	1	1
ASCL2	NaN	NaN	NaN	89531	35287	0	0	0	0	50	5	7942131	1	1
ASCL3	548433	243	21	90951	26625	0	0	0	0	50	1	4136744	1	1
ASCL4	119393	805	22	82786	28400	0	0	0	0	50	1	4268804	1	1
ASF1A	116680	856	16	86336	23572	0	0	0	0	50	1	3733180	1	1
ASF1B	1034381	321	36	102666	29607	0	0	0	0	50	0	4409881	1	1
ASGR1	1682013	348	15	153857	39547	0	0	0	0	18	2	1304838	1	1
ASGR2	1682013	348	15	165217	40967	0	0	2	0	3	2	251198	1	1
ASH2L	671169	258	34	329511	86052	0	0	0	0	50	0	3875180	1	1
ASIP	962066	151	50	66882	20235	0	0	0	0	50	2	4534912	1	1
ASL	477708	345	38	242891	67876	0	0	0	0	50	3	3819232	1	1
ASMT	NaN	NaN	NaN	193120	53960	0	0	0	0	50	5	7960804	1	1
ASMTL	NaN	NaN	NaN	330292	95921	0	0	0	0	50	5	8002765	1	1
ASNA1	1959466	226	29	180056	48493	0	0	0	0	50	1	4672652	1	1
ASNS	455051	636	0	292946	75544	0	0	0	0	50	1	4492880	1	1
ASNSD1	418427	511	16	323192	90880	0	0	0	0	50	0	4704105	1	1
ASPA	403115	442	6	163939	41819	0	0	0	0	50	2	3540912	1	1
ASPDH	762018	517	35	146615	47641	0	0	0	0	50	2	4567643	1	1
ASPG	622747	468	20	289041	95211	0	0	0	0	50	0	4000353	1	1
ASPH	423823	377	14	533920	126593	0	0	0	0	50	4	4489259	1	1
ASPHD1	NaN	NaN	NaN	186588	64965	0	0	0	0	50	5	7971809	1	1
ASPHD2	163136	553	-46	183890	54244	0	0	0	0	50	0	4038835	1	1
ASPM	221779	614	-25	1780964	464482	0	0	0	0	1	0	583265	1	1
ASPRV1	844060	221	37	166850	52966	0	0	0	0	50	3	3491638	1	1
ASPSCR1	3814891	211	28	280947	86691	0	0	0	0	50	1	3559017	1	1
ASRGL1	3053973	413	49	156981	46434	0	0	0	0	50	0	3983171	1	1
ASS1	502828	260	35	219106	56729	0	0	0	0	50	2	4518511	1	1
ASTE1	313779	586	19	346409	91519	0	0	0	0	50	0	5557809	1	1
ASTL	821367	251	45	215982	66669	0	0	0	0	50	5	3864672	1	1
ASTN1	6547	940	-9	663495	183606	0	0	0	0	47	5	4963823	1	1
ASTN2	63839	937	-17	688842	201285	0	0	0	0	50	3	3991194	1	1
ASXL1	780777	242	57	764670	231744	0	0	0	0	50	0	4264757	1	1
ASXL2	602691	287	31	715183	211793	0	0	0	0	50	2	4963468	1	1
ASXL3	7579	1014	-10	1119244	327665	0	0	0	0	50	4	4556780	1	1
ASZ1	262404	394	-1	251127	63687	0	0	0	0	50	2	5104616	1	1
ATAD1	335357	169	45	189925	49061	0	0	0	0	50	1	3641448	1	1
ATAD2	544857	225	30	723632	188221	0	0	0	0	50	0	4045154	1	1
ATAD2B	233701	431	27	756789	198516	0	0	0	0	50	2	3429158	1	1
ATAD3A	1714469	248	27	324044	94927	0	0	0	0	50	1	4298056	1	1
ATAD3B	1714469	248	27	329298	98619	0	0	0	0	50	1	4298056	1	1
ATAD3C	1725369	187	27	211012	61628	0	0	0	0	50	0	4301180	1	1
ATAD5	605762	209	25	956299	241400	0	0	0	0	50	0	4661221	1	1
ATCAY	2187414	201	34	196244	51688	0	0	0	0	50	0	4782347	1	1
ATE1	233024	427	-3	296496	73272	0	0	0	0	50	2	3898397	1	1
ATF1	665195	250	42	138663	40257	0	0	0	0	50	2	4798251	1	1
ATF2	347113	641	24	259150	74408	0	0	0	0	50	3	4462847	1	1
ATF3	418310	224	22	103731	28329	0	0	0	0	50	0	3785791	1	1
ATF4	721040	467	72	177713	49345	0	0	0	0	50	3	4035214	1	1
ATF5	1679101	205	45	133835	47854	0	0	1	0	20	2	1685398	1	1
ATF6	407279	420	16	346196	95779	0	0	0	0	50	1	3302707	1	1
ATF6B	2170336	224	32	354290	110476	0	0	0	0	50	0	5053212	1	1
ATF7	1542915	154	52	248855	76822	0	0	0	0	50	0	4185237	1	1
ATF7IP	339265	882	12	636515	187582	0	0	0	0	50	1	3413041	1	1
ATF7IP2	199617	364	9	353296	91661	0	0	0	0	50	0	4182113	1	1
ATG10	156562	717	25	118144	29039	0	0	0	0	6	2	696297	1	1
ATG12	384075	759	1	71639	21016	0	0	0	0	50	2	4633318	1	1
ATG16L1	427221	155	31	317441	85555	0	0	0	0	50	2	3857785	1	1
ATG16L2	528497	281	50	316731	94359	0	0	0	0	50	0	3301997	1	1
ATG2A	3218288	209	61	965458	307643	0	0	0	0	50	0	4996057	1	1
ATG2B	327434	501	14	1072455	290958	0	0	0	0	46	1	3832083	1	1
ATG3	302697	636	41	169832	40825	0	0	0	0	50	6	2891475	1	1
ATG4A	201673	NaN	25	213994	51191	0	0	0	0	50	4	3823705	1	1
ATG4B	1268313	406	27	212787	53676	0	0	0	0	50	1	3697396	1	1
ATG4C	220392	415	5	242181	59640	0	0	0	0	50	1	3576128	1	1
ATG4D	2036812	226	23	238418	73201	0	0	0	0	50	0	4453262	1	1
ATG5	181529	390	32	147751	34577	0	0	0	0	41	3	3876387	1	1
ATG7	184628	425	30	365934	99258	0	0	0	0	50	5	5171853	1	1
ATG9B	622098	373	41	449998	152366	0	0	0	0	50	0	5014020	1	1
ATHL1	1463610	437	24	367993	114665	0	0	0	0	50	0	3636549	1	1
ATIC	530312	531	12	306791	84916	0	0	1	0	50	2	4391066	1	1
ATL1	483990	295	43	293230	75047	0	0	0	0	50	1	4301180	1	1
ATL2	808394	366	25	322695	84561	0	0	0	0	50	1	5285240	1	1
ATL3	1058363	170	50	282580	73982	0	0	0	0	50	2	4225565	1	1
ATM	415837	582	16	1604387	401860	0	0	0	0	50	2	4652843	1	1
ATMIN	231500	284	4	408392	121126	0	0	0	0	45	1	3412189	1	1
ATOH1	58522	802	24	171465	55380	0	0	0	0	50	0	3745534	1	1
ATOH7	459384	251	17	73982	23785	0	0	0	0	50	1	4559194	1	1
ATOH8	1105419	181	46	152295	55167	0	0	0	0	50	2	4334550	1	1
ATOX1	584468	406	46	37630	9443	0	0	0	0	30	5	2988177	1	1
ATP10A	104149	1350	-49	749121	226419	0	0	0	0	50	1	5504346	1	1
ATP10B	170108	904	11	746423	206539	0	0	0	0	50	1	4248072	1	1
ATP10D	93423	528	29	730590	200007	0	0	0	0	50	1	5061590	1	1
ATP11B	228613	559	16	616777	160673	0	0	0	0	50	1	4613367	1	1
ATP11C	66616	NaN	18	604707	158259	0	0	0	0	50	3	4159535	1	1
ATP13A1	768855	418	-10	604210	187511	0	0	0	0	50	1	3428945	1	1
ATP13A3	324325	269	27	642408	168057	0	0	0	0	50	2	5154813	1	1
ATP13A4	144678	776	-2	621463	168128	0	0	0	0	50	0	4191201	1	1
ATP13A5	141358	851	1	635024	168199	0	0	0	0	50	0	4431607	1	1
ATP1A1	616485	464	18	528950	147112	0	0	0	0	50	0	3872056	1	1
ATP1A2	835734	386	23	519081	152082	0	0	0	0	44	1	4914549	1	1
ATP1A3	1150724	438	33	518016	148674	0	0	0	0	50	3	4373032	1	1
ATP1A4	841605	386	29	526749	149313	0	0	0	0	20	0	1606446	1	1
ATP1B1	231221	416	19	158259	40257	0	0	0	0	50	2	3763426	1	1
ATP1B2	2069567	213	34	153431	37630	0	0	0	0	50	0	3679575	1	1
ATP1B3	467997	345	28	146473	37559	0	0	0	0	50	2	4025842	1	1
ATP1B4	484939	NaN	23	188860	46292	0	0	0	0	50	0	3269621	1	1
ATP2A1	1167826	218	55	509283	151230	0	0	0	0	50	0	5301499	1	1
ATP2A2	969445	178	26	533991	152082	0	0	0	0	50	2	4398024	1	1
ATP2A3	617494	268	33	537399	163584	0	0	0	0	50	1	3800630	1	1
ATP2B1	235578	418	9	652419	177642	0	0	0	0	50	4	4400864	1	1
ATP2B2	673500	458	50	633746	179062	0	0	0	0	41	1	3664807	1	1
ATP2B3	940418	NaN	24	641911	188150	0	0	0	0	50	4	3495614	1	1
ATP2B4	513211	256	35	642124	183464	0	0	0	0	50	2	4229186	1	1
ATP2C1	313762	475	19	517803	134829	0	0	1	0	50	1	4568495	1	1
ATP4A	1081638	390	41	526252	154070	0	0	0	0	50	0	3626822	1	1
ATP5A1	388169	300	67	279740	84916	0	0	0	0	8	0	849018	1	1
ATP5B	2757565	164	43	263765	82573	0	0	0	0	50	1	5383078	1	1
ATP5C1	199228	475	16	158827	41606	0	0	0	0	50	0	3818025	1	1
ATP5D	2214581	234	29	83354	28471	0	0	0	0	50	0	4085624	1	1
ATP5E	948552	126	25	28329	7029	0	0	0	0	26	0	1957115	1	1
ATP5F1	397613	348	23	132415	36920	0	0	0	0	50	2	3810712	1	1
ATP5G1	757963	239	29	69935	21442	0	0	0	0	50	2	4637436	1	1
ATP5G2	1616455	189	50	97909	32660	0	0	0	0	50	1	4195390	1	1
ATP5G3	343228	752	28	72420	22791	0	0	0	0	50	0	4528522	1	1
ATP5H	1111289	171	31	87614	20590	0	0	0	0	50	0	3457487	1	1
ATP5I	639827	489	12	38056	10082	0	0	0	0	50	1	3784939	1	1
ATP5J	534575	641	29	64113	15336	0	0	0	0	26	1	2012140	1	1
ATP5J2	1327454	288	60	56658	12780	0	0	0	0	50	2	3434909	1	1
ATP5L	963668	192	48	52682	15478	0	0	0	0	50	0	4160813	1	1
ATP5L2	NaN	NaN	NaN	48706	15833	0	0	0	0	50	5	7922677	1	1
ATP5O	948739	419	44	110334	32376	0	0	0	0	50	0	4360607	1	1
ATP5S	666223	337	28	122546	29110	0	0	0	0	50	0	3900172	1	1
ATP5SL	1104034	376	38	146118	31950	0	0	0	0	50	0	3508110	1	1
ATP6AP1	2277674	NaN	40	236572	72491	0	0	0	0	50	1	4102522	1	1
ATP6AP1L	146069	476	1	114026	33157	0	0	0	0	50	3	4039119	1	1
ATP6AP2	456094	NaN	63	180837	50694	0	0	0	0	4	0	457524	1	1
ATP6V0A1	1993535	162	27	443253	114594	0	0	0	0	50	1	4306576	1	1
ATP6V0A2	953707	315	40	446377	117434	0	0	0	0	50	0	5080689	1	1
ATP6V0A4	310803	385	7	440129	114310	0	0	0	0	50	1	3974864	1	1
ATP6V0B	875223	214	39	106074	31524	0	0	0	0	50	1	3968474	1	1
ATP6V0C	2085452	321	49	75899	25489	0	0	0	0	50	5	4198230	1	1
ATP6V0D1	1099149	153	45	182683	48635	0	0	0	0	50	6	3952002	1	1
ATP6V0D2	192441	1158	-20	183677	47002	0	0	0	0	50	4	4369695	1	1
ATP6V0E1	489007	309	40	44020	11360	0	0	0	0	50	0	3456990	1	1
ATP6V0E2	438832	686	26	117505	42245	0	0	0	0	50	0	4555147	1	1
ATP6V1A	442365	364	33	319997	86833	0	0	0	0	50	2	3610634	1	1
ATP6V1B1	504483	623	25	264830	75118	0	0	0	0	50	2	4156127	1	1
ATP6V1B2	158991	511	-4	263410	74834	0	0	0	0	50	2	4204478	1	1
ATP6V1C1	470948	438	47	205332	49629	0	0	0	0	50	0	4871665	1	1
ATP6V1C2	744427	428	42	224005	60563	0	0	0	0	28	0	2406900	1	1
ATP6V1D	484235	291	32	130782	34506	0	0	0	0	50	2	3544249	1	1
ATP6V1E1	431401	243	-32	122617	29252	0	0	0	0	50	1	4229612	1	1
ATP6V1E2	587710	213	36	114097	31595	0	0	0	0	50	2	4117290	1	1
ATP6V1F	845100	361	49	60208	17750	0	0	0	0	50	3	5050159	1	1
ATP6V1G1	288977	221	10	62267	15478	0	0	0	0	50	1	3952996	1	1
ATP6V1G2	2517285	220	35	62267	16330	0	0	0	0	50	2	4352726	1	1
ATP6V1G3	105821	404	-16	75402	13845	0	0	0	0	50	1	4022718	1	1
ATP6V1H	263637	437	9	258014	62338	0	0	0	0	50	1	3947600	1	1
ATP7A	549429	NaN	19	758138	219745	0	0	0	0	50	0	4748338	1	1
ATP8A1	189404	856	28	628208	163513	0	0	0	0	50	0	4535054	1	1
ATP8A2	331788	648	20	622670	167773	0	0	2	0	50	2	4838792	1	1
ATP8B1	340613	247	36	653058	169974	0	0	0	0	42	0	2919165	1	1
ATP8B2	1695430	236	31	653129	179275	0	0	0	0	50	1	4420318	1	1
ATP8B3	2180359	206	29	675281	189286	0	0	0	0	50	0	4393409	1	1
ATP8B4	278209	408	-21	625794	159537	0	0	0	0	50	3	4597250	1	1
ATP9A	171625	419	0	540310	152366	0	0	0	0	50	2	4496359	1	1
ATP9B	91487	731	13	595619	163087	0	0	0	0	50	0	4332065	1	1
ATPAF1	612038	266	23	169122	47925	0	0	0	0	50	1	3747238	1	1
ATPAF2	886959	193	17	149029	42245	0	0	0	0	50	2	3996093	1	1
ATPBD4	189209	811	-14	175015	43523	0	0	0	0	50	3	4603001	1	1
ATPIF1	779314	213	33	63190	16046	0	0	0	0	50	0	3662322	1	1
ATR	564756	403	24	1371010	358337	0	0	0	0	50	0	4502110	1	1
ATRIP	1441050	223	39	397174	119990	0	0	0	0	50	2	5984519	1	1
ATRN	971216	421	27	748127	194611	0	0	0	0	2	1	410238	1	1
ATRNL1	45264	1002	-20	722780	182896	0	0	0	0	50	0	4367352	1	1
ATRX	548517	NaN	8	1306897	315098	0	0	0	0	50	2	4139513	1	1
ATXN1	109777	623	30	395115	127161	0	0	0	0	50	1	4560827	1	1
ATXN10	498533	172	15	246370	67166	0	0	0	0	50	9	3782596	1	1
ATXN1L	NaN	NaN	NaN	330505	110405	0	0	1	0	50	6	8017249	1	1
ATXN2	523776	302	42	663353	196741	0	0	0	0	50	2	3577832	1	1
ATXN2L	1146511	221	56	576520	179204	0	0	0	0	50	0	5470408	1	1
ATXN3	356163	415	27	197309	42955	0	0	0	0	50	1	4980153	1	1
ATXN3L	295243	NaN	40	182683	44801	0	0	0	0	50	3	4028398	1	1
ATXN7	156786	683	8	483510	145266	0	0	0	0	50	8	5520463	1	1
ATXN7L1	406187	454	33	444602	135397	0	0	0	0	50	1	3586423	1	1
ATXN7L2	1056159	272	37	359260	111683	0	0	0	0	50	0	3585287	1	1
ATXN7L3	930750	175	41	190564	46079	0	0	0	0	50	0	4346407	1	1
ATXN7L3B	NaN	NaN	NaN	48706	13916	0	0	0	0	50	5	7920760	1	1
AUH	124246	342	24	173382	51972	0	0	0	0	50	0	4128721	1	1
AUP1	1019591	315	50	207107	64894	0	0	0	0	50	1	4354927	1	1
AURKA	254679	672	-43	208456	56516	0	0	0	0	50	1	5383220	1	1
AURKAIP1	1736268	273	28	99116	31879	0	0	0	0	50	1	4185450	1	1
AURKB	870950	218	18	176861	50410	0	0	0	0	50	1	3708685	1	1
AURKC	407201	924	-63	159750	45582	0	0	0	0	50	0	3672120	1	1
AUTS2	52369	997	12	653484	197451	0	0	0	0	50	1	4477047	1	1
AVEN	409752	499	0	181760	54883	0	0	0	0	50	3	4412366	1	1
AVIL	1106109	238	40	425787	113955	0	0	0	0	50	3	3469415	1	1
AVL9	371440	595	10	335404	92087	0	0	1	0	50	3	4284424	1	1
AVP	835590	288	54	82644	25347	0	0	0	0	50	1	3487946	1	1
AVPI1	514755	143	54	74124	22152	0	0	0	0	50	1	3942133	1	1
AVPR1A	250995	521	-32	207249	61344	0	0	0	0	50	5	4107208	1	1
AVPR1B	755856	400	10	202918	69509	0	0	0	0	50	0	3331888	1	1
AVPR2	2328608	NaN	27	180908	62764	0	0	0	0	50	2	5253787	1	1
AWAT1	161347	NaN	27	170187	45582	0	0	0	0	50	3	4516381	1	1
AWAT2	166632	NaN	16	171820	47996	0	0	0	0	50	1	4257799	1	1
AXIN1	1444992	205	40	432390	127587	0	0	0	0	50	2	6279950	1	1
AXIN2	212714	773	-26	424864	122120	0	0	0	0	50	0	4310055	1	1
AXL	1180169	214	15	454542	133551	0	0	0	0	20	0	1662394	1	1
AZGP1	1584669	391	36	153360	40683	0	0	0	0	50	2	3772940	1	1
AZI1	1748003	243	28	550037	162022	0	0	0	0	50	1	4601936	1	1
AZI2	68916	925	9	222514	53108	0	0	0	0	50	0	4683373	1	1
AZIN1	689560	171	54	236643	58788	0	0	0	0	50	0	3789412	1	1
AZU1	2168802	198	28	123895	40967	0	0	0	0	50	0	4503104	1	1
B2M	673122	428	36	62906	16756	0	0	0	0	50	0	3996448	1	1
[truncated: 16,878 more rows]
