# Supplementary material for: Somatic genomic alterations in retinoblastoma beyond RB1 are rare and limited to copy number changes
Source: Sci Rep. 2016 Apr 29;6:25264. doi: 10.1038/srep25264 (PMC4850475; doi:10.1038/srep25264)
Supplement: Supplementary Dataset 4 [file srep25264-s5.xls]

## Sheet: Sheet1
# ID	unique identfier of the tumor sample
# chrom	Chromosome name
# loc.start	Start of the copy number segment in genomic coordinates (hg19)
# loc.end	End of the copy number segment in genomic coordinates (hg19)
# num.mark	Number of 20 Kb genomic windows for this copy number segment
# seg.mean	Log2-ratio (tumor/matched blood) of the copy number segment. 0 means tumor and normal have equal copy number, positive means gain, negative means loss
ID	chrom	loc.start	loc.end	num.mark	seg.mean
T1	1	750000	92890000	4496	-0.1093
T1	1	92910000	114350000	1038	-0.0142
T1	1	114370000	146990000	384	0.0415
T1	1	147010000	208010000	2906	0.1488
T1	1	208030000	249210000	2006	0.067
T1	2	30000	74930000	3713	0.0595
T1	2	74950000	243050000	7821	-0.0154
T1	3	70000	197850000	9667	0.002
T1	4	50000	191030000	9280	-0.0291
T1	5	30000	180710000	8655	-0.0145
T1	6	170000	28630000	1403	0.2276
T1	6	28650000	38750000	498	0.0798
T1	6	38770000	54050000	759	0.1723
T1	6	54070000	170890000	5609	-0.0115
T1	7	50000	86170000	3869	-0.03
T1	7	86190000	151650000	3190	0.0653
T1	7	151670000	159110000	358	-0.0112
T1	8	190000	146290000	6962	-0.0086
T1	9	210000	141070000	5368	-0.0162
T1	10	110000	135430000	6297	-0.0115
T1	11	210000	134930000	6400	-0.0173
T1	12	170000	18690000	916	-0.0997
T1	12	18710000	116570000	4668	0.0126
T1	12	116590000	133830000	847	-0.0685
T1	13	19270000	46150000	1338	-0.022
T1	13	46170000	49810000	182	-0.897
T1	13	49830000	115090000	3212	-0.0025
T1	14	19090000	107270000	4339	-0.0112
T1	15	20070000	102390000	3840	0.0173
T1	16	90000	90150000	3632	-0.0367
T1	17	10000	30670000	1289	-0.0691
T1	17	30690000	81150000	2434	0.0242
T1	18	70000	78010000	3672	0.0209
T1	19	270000	59090000	2651	-0.0412
T1	20	70000	62890000	2946	0.1938
T1	21	9430000	48090000	1671	-0.0164
T1	22	16930000	51170000	1637	-0.0187
T1	23	70000	155230000	7185	-0.0081
T1	24	2670000	59030000	596	-0.0572
T2	1	750000	28730000	1325	-0.1795
T2	1	28750000	144850000	4535	0.1026
T2	1	144870000	249210000	4970	0.5376
T2	2	30000	1330000	66	0.2641
T2	2	1350000	27070000	1269	0.4253
T2	2	27090000	243050000	10199	0.2624
T2	3	70000	197850000	9667	-0.4051
T2	4	50000	191030000	9280	-0.1856
T2	5	30000	180710000	8655	0.0982
T2	6	170000	29830000	1462	0.2191
T2	6	29850000	29950000	6	1.3315
T2	6	29970000	33570000	177	0.0239
T2	6	33590000	49170000	773	0.2443
T2	6	49190000	170890000	5851	0.0143
T2	7	50000	55730000	2750	0.1644
T2	7	55750000	62490000	87	-0.1175
T2	7	62510000	70510000	345	0.18
T2	7	70530000	72150000	82	-0.0884
T2	7	72170000	159110000	4153	0.1845
T2	8	190000	146290000	6962	-0.4764
T2	9	210000	141070000	5368	0.0234
T2	10	110000	95390000	4320	0.0671
T2	10	95410000	135430000	1977	-0.2148
T2	11	210000	60590000	2746	0.0917
T2	11	60610000	123810000	3099	0.1505
T2	11	123830000	134930000	555	0.0477
T2	12	170000	72290000	3384	-0.4454
T2	12	72310000	133830000	3047	-0.1482
T2	13	19270000	64970000	2266	0.1842
T2	13	64990000	66490000	76	-0.9401
T2	13	66510000	115090000	2390	0.2018
T2	14	19090000	107270000	4339	-0.191
T2	15	20070000	27910000	270	-0.0312
T2	15	27930000	93630000	3135	0.1339
T2	15	93650000	102390000	435	0.0305
T2	16	90000	34250000	1447	-0.1608
T2	16	34270000	90150000	2185	-0.5112
T2	17	10000	20530000	961	-0.5352
T2	17	20550000	81150000	2762	0.1262
T2	18	70000	78010000	3672	0.1054
T2	19	270000	23810000	1116	0.1073
T2	19	23830000	29530000	81	-0.1955
T2	19	29550000	59090000	1454	0.095
T2	20	70000	62890000	2946	0.0807
T2	21	9430000	48090000	1671	0.0513
T2	22	16930000	45830000	1376	-0.114
T2	22	45850000	50450000	225	-0.3019
T2	22	50470000	51170000	36	-0.0815
T2	23	70000	2690000	111	0
T2	23	2710000	2990000	15	-0.4217
T2	23	3010000	154930000	7044	-0.9838
T2	23	154950000	155230000	15	0
T2	24	2670000	59030000	596	-0.0453
T3	1	750000	25870000	1183	-0.1171
T3	1	25890000	120510000	4659	-0.0019
T3	1	120530000	143530000	15	-0.3745
T3	1	144010000	208090000	2971	0.3031
T3	1	208110000	244510000	1783	0.1981
T3	1	244530000	249210000	219	0.2766
T3	2	30000	100070000	4578	0.064
T3	2	100090000	243050000	6956	-0.0794
T3	3	70000	157390000	7660	0.0159
T3	3	157410000	197850000	2007	-0.1281
T3	4	50000	191030000	9280	-0.0177
T3	5	30000	180710000	8655	-0.0025
T3	6	170000	54830000	2699	0.0746
T3	6	54870000	170890000	5570	-0.0259
T3	7	50000	38230000	1890	-0.0834
T3	7	38250000	38430000	10	0.908
T3	7	38450000	75650000	1472	-0.0604
T3	7	75670000	141610000	3223	0.1411
T3	7	141630000	142650000	46	0.5526
T3	7	142670000	159110000	776	0.1486
T3	8	190000	146290000	6962	-0.0169
T3	9	210000	141070000	5368	-0.0062
T3	10	110000	90310000	4067	-0.0252
T3	10	90330000	125030000	1728	0.0479
T3	10	125050000	135430000	502	-0.0231
T3	11	210000	134930000	6400	-0.014
T3	12	170000	9150000	444	-0.0015
T3	12	9170000	10290000	54	0.3868
T3	12	10310000	133830000	5933	0.0093
T3	13	19270000	87470000	3377	-0.0281
T3	13	87490000	115090000	1355	0.0799
T3	14	19090000	22350000	115	0.0813
T3	14	22370000	23010000	33	0.6126
T3	14	23030000	107270000	4191	-0.0097
T3	15	20070000	102390000	3840	-0.0013
T3	16	90000	7650000	372	-0.063
T3	16	7670000	25550000	775	0.0287
T3	16	25570000	90150000	2485	-0.0925
T3	17	10000	25790000	1050	-0.0892
T3	17	25810000	67350000	1994	0.0166
T3	17	67370000	77450000	501	-0.0483
T3	17	77470000	77490000	2	1.5503
T3	17	77530000	81150000	176	-0.1056
T3	18	70000	78010000	3672	-0.0047
T3	19	270000	59090000	2651	-0.0067
T3	20	70000	62890000	2946	-0.0263
T3	21	9430000	9530000	6	-0.5614
T3	21	9570000	48090000	1665	-0.0234
T3	22	16930000	46210000	1395	-0.0139
T3	22	46230000	50350000	204	-0.1984
T3	22	50430000	51170000	38	0.0338
T3	23	70000	155230000	7185	-0.0681
T3	24	2670000	59030000	596	-0.0004
T4	1	750000	142630000	5855	-0.0003
T4	1	142650000	249210000	4975	0.0503
T4	2	30000	243050000	11534	-0.0151
T4	3	70000	197850000	9667	0.0036
T4	4	50000	191030000	9280	-0.0078
T4	5	30000	180710000	8655	-0.0055
T4	6	170000	53470000	2631	0.1264
T4	6	53490000	170890000	5638	-0.0117
T4	7	50000	82290000	3675	-0.0245
T4	7	82310000	85970000	184	0.205
T4	7	85990000	159110000	3558	0.0067
T4	8	190000	146290000	6962	-0.0041
T4	9	210000	141070000	5368	-0.0059
T4	10	110000	135430000	6297	-0.0009
T4	11	210000	134930000	6400	-0.0042
T4	12	170000	133830000	6431	-0.0021
T4	13	19270000	115090000	4732	-0.0005
T4	14	19090000	22390000	117	0.0194
T4	14	22410000	22970000	29	0.5933
T4	14	22990000	107270000	4193	0.0085
T4	15	20070000	102390000	3840	0.0095
T4	16	90000	90150000	3632	-0.0344
T4	17	10000	22090000	1026	-0.145
T4	17	22110000	81150000	2697	-0.0089
T4	18	70000	78010000	3672	-0.0052
T4	19	270000	59090000	2651	-0.0118
T4	20	70000	62890000	2946	-0.0136
T4	21	9430000	48090000	1671	-0.0217
T4	22	16930000	17270000	14	-0.1765
T4	22	17290000	51170000	1623	-0.0266
T4	23	70000	155230000	7185	-0.0139
T4	24	2670000	59030000	596	-0.0641
T5	1	750000	142630000	5855	-0.0635
T5	1	142650000	162230000	716	0.0934
T5	1	162250000	249210000	4259	0.4015
T5	2	30000	18830000	927	0.1688
T5	2	18850000	243050000	10607	-0.0191
T5	3	70000	197850000	9667	-0.0582
T5	4	50000	191030000	9280	-0.0458
T5	5	30000	180710000	8655	-0.039
T5	6	170000	9470000	464	1.0929
T5	6	9490000	28470000	931	1.2991
T5	6	28490000	29810000	66	0.1491
T5	6	29830000	29990000	9	1.6955
T5	6	30010000	33370000	165	0.0911
T5	6	33390000	47310000	690	1.2268
T5	6	47330000	57270000	494	1.0517
T5	6	57290000	57570000	15	0.4502
T5	6	57590000	58070000	25	-0.294
T5	6	58150000	58690000	24	1.1605
T5	6	58710000	170890000	5386	-0.0796
T5	7	50000	55370000	2732	-0.0716
T5	7	55390000	73470000	580	-0.1848
T5	7	73490000	159110000	4105	-0.0593
T5	8	190000	58850000	2636	-0.1831
T5	8	58870000	141070000	4078	-0.0584
T5	8	141090000	146290000	248	-0.2643
T5	9	210000	141070000	5368	-0.0674
T5	10	110000	97530000	4427	-0.0117
T5	10	97550000	135090000	1853	-0.1375
T5	10	135110000	135430000	17	0.2054
T5	11	210000	96070000	4470	-0.0424
T5	11	96090000	96150000	4	1.3706
T5	11	96170000	134930000	1926	-0.015
T5	12	170000	23270000	1143	-0.0655
T5	12	23290000	23350000	4	1.2816
T5	12	23370000	87670000	3001	-0.0802
T5	12	87690000	133830000	2283	0.0127
T5	13	19270000	115090000	4732	0.271
T5	14	19090000	28270000	409	-0.0146
T5	14	28290000	35150000	343	0.2706
T5	14	35170000	35330000	9	2.7239
T5	14	35350000	57030000	1078	0.264
T5	14	57050000	57530000	25	2.5029
T5	14	57550000	65630000	404	0.2655
T5	14	65650000	65910000	14	2.4502
T5	14	65930000	67170000	63	2.8024
T5	14	67190000	67230000	3	2.0697
T5	14	67250000	88930000	1083	0.279
T5	14	88950000	89470000	27	2.6085
T5	14	89490000	104850000	764	0.236
T5	14	104870000	105850000	47	2.5347
T5	14	105870000	107270000	70	0.263
T5	15	20070000	48170000	1189	-0.0534
T5	15	48190000	53430000	261	-0.2898
T5	15	53450000	61070000	379	-0.005
T5	15	61090000	78510000	866	-0.095
T5	15	78530000	102390000	1145	0.0344
T5	16	90000	33950000	1444	-0.1273
T5	16	34210000	70850000	1234	-0.2665
T5	16	70890000	71190000	16	0.3643
T5	16	71210000	90150000	938	-0.2655
T5	17	10000	81150000	3723	-0.0173
T5	18	70000	78010000	3672	-0.0405
T5	19	270000	59090000	2651	0.0089
T5	20	70000	62890000	2946	0.0672
T5	21	9430000	48090000	1671	-0.0712
T5	22	16930000	51170000	1637	-0.0837
T5	23	70000	46310000	2265	-0.0565
T5	23	46330000	129610000	3710	-0.1276
T5	23	129630000	155230000	1210	-0.0755
T5	24	2670000	59030000	596	-0.0185
T6	1	750000	143530000	5857	-0.016
T6	1	144010000	249210000	4973	0.7197
T6	2	30000	78950000	3913	0.179
T6	2	78970000	243050000	7621	-0.0042
T6	3	70000	197850000	9667	-0.0244
T6	4	50000	191030000	9280	-0.0035
T6	5	30000	180710000	8655	-0.0108
T6	6	170000	3390000	162	-0.0559
T6	6	3410000	31370000	1376	0.0483
T6	6	31390000	31430000	3	1.6025
T6	6	31470000	53510000	1092	0.0718
T6	6	53530000	170890000	5636	-0.0223
T6	7	50000	1230000	58	-0.6012
T6	7	1250000	79790000	3494	-0.056
T6	7	79810000	150290000	3439	0.0049
T6	7	150310000	159110000	426	-0.0664
T6	8	190000	146290000	6962	-0.0297
T6	9	210000	141070000	5368	0.0347
T6	10	110000	135430000	6297	-0.0313
T6	11	210000	134930000	6400	-0.0159
T6	12	170000	26930000	1326	-0.3596
T6	12	26950000	133830000	5105	0.0101
T6	13	19270000	45930000	1327	-0.0338
T6	13	45950000	46530000	30	-1.1053
T6	13	46550000	48350000	90	-0.4812
T6	13	48370000	48610000	13	-1.377
T6	13	48630000	48850000	12	0.0273
T6	13	48870000	48970000	6	-0.9111
T6	13	48990000	49550000	29	0.1565
T6	13	49570000	49850000	15	-0.3515
T6	13	49870000	52130000	114	-0.8225
T6	13	52150000	54510000	110	0.0818
T6	13	54530000	55690000	58	-0.8389
T6	13	55710000	55790000	5	-2.2204
T6	13	55810000	57050000	63	-1.0435
T6	13	57070000	58270000	60	-0.1003
T6	13	58290000	58650000	19	-0.9694
T6	13	58670000	58790000	7	-0.0467
T6	13	58810000	58910000	6	-1.3758
T6	13	58930000	61090000	109	-0.0921
T6	13	61110000	61770000	34	-1.0141
T6	13	61790000	62590000	41	-0.4812
T6	13	62610000	64110000	76	-1.1239
T6	13	64130000	64310000	10	0.2792
T6	13	64350000	65310000	49	-0.7099
T6	13	65330000	66530000	61	-0.0635
T6	13	66550000	67010000	24	-0.9962
T6	13	67030000	68370000	67	-0.0407
T6	13	68390000	68610000	12	-0.749
T6	13	68630000	68990000	18	-0.0975
T6	13	69010000	69230000	12	-1.1611
T6	13	69250000	70170000	47	-0.0075
T6	13	70190000	70770000	30	-1.0031
T6	13	70790000	71410000	32	-0.0591
T6	13	71430000	74130000	136	-0.9936
T6	13	74150000	74830000	34	-0.0486
T6	13	74850000	78670000	191	-0.7543
T6	13	78690000	79370000	35	-0.0745
T6	13	79390000	80390000	51	-0.8686
T6	13	80410000	115090000	1699	-0.0159
T6	14	19090000	107270000	4339	-0.0259
T6	15	20070000	29950000	342	-0.0821
T6	15	29970000	102390000	3498	0.0572
T6	16	90000	35130000	1474	-0.0152
T6	16	46470000	90150000	2158	-0.6246
T6	17	10000	22130000	1028	-0.1183
T6	17	25290000	43950000	890	0.0168
T6	17	43970000	44010000	3	-1.956
T6	17	44030000	76530000	1578	0.017
T6	17	76550000	81150000	224	-0.1446
T6	18	70000	78010000	3672	-0.0241
T6	19	270000	51170000	2259	-0.0136
T6	19	51190000	51210000	2	-1.6409
T6	19	51230000	59090000	390	-0.0534
T6	20	70000	55530000	2585	-0.0136
T6	20	55550000	62890000	361	0.3067
T6	21	9430000	48090000	1671	-0.0592
T6	22	16930000	45170000	1343	-0.0141
T6	22	45190000	50590000	265	-0.176
T6	22	50610000	51170000	29	0.059
T6	23	70000	155230000	7185	-0.0549
T6	24	2670000	59030000	596	-0.1384
T10	1	750000	25590000	1169	-0.0289
T10	1	25610000	25630000	2	3.6606
T10	1	25650000	249210000	9659	-0.001
T10	2	30000	243050000	11534	-0.0038
T10	3	70000	197850000	9667	0.0072
T10	4	50000	191030000	9280	-0.0098
T10	5	30000	180710000	8655	0.0053
T10	6	170000	430000	14	0.7293
T10	6	450000	19450000	947	1.2263
T10	6	19470000	28470000	434	0.9455
T10	6	28490000	33370000	240	0.0813
T10	6	33390000	57210000	1182	0.9287
T10	6	57230000	58070000	42	0.0772
T10	6	58150000	58710000	25	1.0111
T10	6	61970000	170890000	5385	-0.0016
T10	7	50000	159110000	7417	-0.013
T10	8	190000	3190000	151	-0.0498
T10	8	3210000	3930000	37	-0.917
T10	8	3950000	4250000	16	-0.1609
T10	8	4270000	4610000	18	-0.9102
T10	8	4630000	146290000	6740	-0.0122
T10	9	210000	141070000	5368	-0.002
T10	10	110000	100870000	4594	-0.0185
T10	10	100890000	135430000	1703	-0.9137
T10	11	210000	134930000	6400	0.0059
T10	12	170000	125470000	6024	-0.0065
T10	12	125490000	133510000	391	-0.9368
T10	12	133530000	133830000	16	-0.4453
T10	13	19270000	47150000	1388	-0.027
T10	13	47170000	49190000	101	-0.8624
T10	13	49210000	115090000	3243	0.0063
T10	14	19090000	38870000	938	0.0218
T10	14	38890000	39310000	22	-0.8662
T10	14	39330000	55510000	804	0.0226
T10	14	55530000	57790000	113	0.5911
T10	14	57810000	107270000	2462	0.0062
T10	15	20070000	102390000	3840	-0.0035
T10	16	90000	29030000	1304	-0.0121
T10	16	29050000	30770000	62	-0.2777
T10	16	30790000	90150000	2266	0.0053
T10	17	10000	81150000	3723	-0.0128
T10	18	70000	27170000	1158	-0.0382
T10	18	27190000	73210000	2279	0.0344
T10	18	73230000	78010000	235	-0.0517
T10	19	270000	38330000	1633	-0.0273
T10	19	38350000	59090000	1018	0.5001
T10	20	70000	62890000	2946	0.01
T10	21	9430000	48090000	1671	-0.0424
T10	22	16930000	51170000	1637	-0.03
T10	23	70000	92570000	4163	-0.0462
T10	23	92590000	92890000	16	-0.7591
T10	23	92910000	155230000	3006	-0.0658
T10	24	2670000	59030000	596	0.0082
T11	1	750000	43350000	2041	-0.0469
T11	1	43370000	111070000	3329	0.0155
T11	1	111090000	120150000	454	-0.0535
T11	1	120170000	195790000	2420	0.0487
T11	1	195810000	196770000	49	0.3799
T11	1	196790000	249210000	2537	0.053
T11	2	30000	15050000	742	0.0224
T11	2	15070000	18430000	165	5.0538
T11	2	18450000	243050000	10627	0.0151
T11	3	70000	197850000	9667	0.0227
T11	4	50000	191030000	9280	0.0262
T11	5	30000	180710000	8655	0.0215
T11	6	170000	28470000	1395	0.1973
T11	6	28490000	80850000	2421	0.019
T11	6	80870000	114690000	1675	-0.2539
T11	6	114710000	170890000	2778	-0.0338
T11	7	50000	57710000	2826	0.0031
T11	7	57730000	159110000	4591	0.0631
T11	8	190000	146290000	6962	-0.0033
T11	9	210000	141070000	5368	0.0013
T11	10	110000	75590000	3364	-0.0113
T11	10	75610000	135430000	2933	-0.1715
T11	11	210000	61030000	2766	-0.0064
T11	11	61050000	134930000	3634	-0.2593
T11	12	170000	133830000	6431	0.0128
T11	13	19270000	36730000	868	0.0056
T11	13	36750000	115090000	3864	-0.3133
T11	14	19090000	22670000	131	0.0501
T11	14	22690000	22950000	14	0.7629
T11	14	22970000	23910000	48	0.1212
T11	14	23930000	55650000	1578	0.0264
T11	14	55670000	107270000	2568	0.1263
T11	15	20070000	102390000	3840	0.0067
T11	16	90000	34250000	1447	0.0102
T11	16	34270000	90150000	2185	-0.0782
T11	17	10000	21370000	1001	-0.2607
T11	17	21390000	40410000	748	0.0022
T11	17	40430000	43790000	161	0.3424
T11	17	43810000	43830000	2	2.0055
T11	17	43850000	81150000	1811	0.3143
T11	18	70000	37430000	1668	0.0165
T11	18	37450000	78010000	2004	0.2864
T11	19	270000	59090000	2651	0.0196
T11	20	70000	62890000	2946	-0.0129
T11	21	9430000	9530000	6	1.2049
T11	21	9570000	48090000	1665	-0.012
T11	22	16930000	51170000	1637	-0.0066
T11	23	70000	87090000	4025	0.0127
T11	23	87110000	97450000	379	0.1924
T11	23	97470000	155230000	2781	0.014
T11	24	2670000	59030000	596	-0.0052
T12	1	750000	144910000	5863	-0.0426
T12	1	144930000	249210000	4967	0.5304
T12	2	30000	37410000	1846	0.2788
T12	2	37430000	77190000	1980	0.1741
T12	2	77210000	201470000	5650	-0.0468
T12	2	201490000	220810000	961	-0.1558
T12	2	220830000	243050000	1097	-0.3262
T12	3	70000	77270000	3839	-0.0401
T12	3	77290000	93590000	651	0.1614
T12	3	93610000	197850000	5177	-0.0463
T12	4	50000	157210000	7597	-0.0383
T12	4	157230000	186690000	1470	0.1868
T12	4	186710000	191030000	213	0.0533
T12	5	30000	180710000	8655	-0.0503
T12	6	170000	28430000	1393	0.9402
T12	6	28450000	33370000	242	0.0382
T12	6	33390000	57130000	1178	0.9563
T12	6	57150000	58070000	46	0.1929
T12	6	58150000	61990000	27	0.9953
T12	6	62010000	170890000	5383	-0.0581
T12	7	50000	96010000	4357	-0.051
T12	7	96030000	116250000	985	0.1894
T12	7	116270000	159110000	2075	0.7034
T12	8	190000	146290000	6962	-0.0533
T12	9	210000	32750000	1616	-0.231
T12	9	32770000	141070000	3752	-0.0373
T12	10	110000	135430000	6297	-0.0412
T12	11	210000	134930000	6400	-0.041
T12	12	170000	121110000	5810	-0.0509
T12	12	121130000	133490000	604	-1.0462
T12	12	133510000	133830000	17	-0.5002
T12	13	19270000	115090000	4732	-0.048
T12	14	19090000	45550000	1269	0.0087
T12	14	45570000	76130000	1523	0.2119
T12	14	76150000	107270000	1547	0.022
T12	15	20070000	102390000	3840	-0.0444
T12	16	90000	72710000	2769	-0.0417
T12	16	72730000	80470000	384	-0.2903
T12	16	80490000	90150000	479	-0.6135
T12	17	10000	81150000	3723	-0.0287
T12	18	70000	15010000	724	-0.0589
T12	18	15050000	78010000	2948	0.3761
T12	19	270000	19930000	966	-0.0002
T12	19	19950000	59090000	1685	-0.0772
T12	20	70000	62890000	2946	-0.0435
T12	21	9430000	48090000	1671	-0.063
T12	22	16930000	51170000	1637	-0.0317
T12	23	70000	2690000	111	0.0044
T12	23	2710000	31070000	1401	-0.4037
T12	23	31090000	64470000	1405	-0.2428
T12	23	64490000	155230000	4268	-0.4037
T12	24	2670000	8750000	122	-0.0847
T12	24	8770000	8790000	2	-2.8101
T12	24	8810000	59030000	472	-0.0996
T7	1	750000	1710000	47	-0.0637
T7	1	1730000	38250000	1743	-0.216
T7	1	38270000	200870000	6706	-0.0123
T7	1	200890000	249210000	2334	0.165
T7	2	30000	15470000	763	0.5826
T7	2	15490000	16850000	65	2.9919
T7	2	16870000	22570000	283	0.6171
T7	2	22590000	243050000	10423	0.0528
T7	3	70000	90070000	4475	0.0034
T7	3	90090000	197850000	5192	0.4134
T7	4	50000	69550000	3255	-0.0713
T7	4	69570000	69630000	4	1.2407
T7	4	69650000	191030000	6021	-0.0706
T7	5	30000	180710000	8655	0.0107
T7	6	170000	26610000	1315	0.497
T7	6	26630000	44190000	855	0.0824
T7	6	44210000	170890000	6099	-0.0923
T7	7	50000	57850000	2831	-0.0354
T7	7	57870000	159110000	4586	0.5267
T7	8	190000	146290000	6962	-0.1098
T7	9	210000	141070000	5368	-0.0828
T7	10	110000	135430000	6297	-0.1181
T7	11	210000	70730000	3241	-0.0083
T7	11	70750000	134930000	3159	-0.9309
T7	12	170000	133830000	6431	-0.0294
T7	13	19270000	70730000	2552	-0.0651
T7	13	70750000	70770000	2	-3.0322
T7	13	70790000	115090000	2178	-0.0844
T7	14	19090000	102010000	4080	-0.0016
T7	14	102030000	103230000	61	0.6025
T7	14	103250000	107270000	198	0.0122
T7	15	20070000	102390000	3840	-0.0503
T7	16	90000	90150000	3632	-0.121
T7	17	10000	7410000	363	-0.6195
T7	17	7430000	8810000	70	0.1146
T7	17	8830000	18290000	459	-0.6984
T7	17	18530000	49970000	1302	-0.0331
T7	17	49990000	81150000	1529	0.5231
T7	18	70000	230000	7	0.3533
T7	18	250000	15170000	720	-0.0684
T7	18	15190000	78010000	2945	0.3745
T7	19	270000	18910000	915	0.0536
T7	19	18930000	58170000	1690	-0.0471
T7	19	58190000	59090000	46	0.1021
T7	20	70000	62890000	2946	-0.0391
T7	21	9430000	48090000	1671	-0.0856
T7	22	16930000	46570000	1413	-0.0235
T7	22	46590000	47770000	60	0.83
T7	22	47790000	51170000	164	-0.0266
T7	23	70000	155230000	7185	-0.0388
T7	24	2670000	59030000	596	-0.0241
T8	1	750000	121330000	5853	0.0021
T8	1	142610000	249210000	4977	0.0774
T8	2	30000	9890000	484	-0.0049
T8	2	9910000	64490000	2711	0.0663
T8	2	64510000	243050000	8339	-0.0007
T8	3	70000	197850000	9667	-0.003
T8	4	50000	191030000	9280	-0.0072
T8	5	30000	169870000	8143	0.004
T8	5	169890000	170410000	27	0.4487
T8	5	170430000	180710000	485	-0.0518
T8	6	170000	120610000	5785	0.0233
T8	6	120630000	133490000	641	-0.0811
T8	6	133510000	170890000	1843	-0.0047
T8	7	50000	85990000	3860	0.0097
T8	7	86010000	159110000	3557	0.0683
T8	8	190000	146290000	6962	-0.0096
T8	9	210000	141070000	5368	-0.0062
T8	10	110000	135430000	6297	-0.0079
T8	11	210000	134930000	6400	0.0036
T8	12	170000	133830000	6431	0.0137
T8	13	19270000	115090000	4732	0.0078
T8	14	19090000	22530000	124	-0.0448
T8	14	22550000	22990000	23	0.739
T8	14	23010000	39430000	819	-0.0016
T8	14	39450000	44790000	266	-0.1318
T8	14	44810000	107270000	3107	0.0209
T8	15	20070000	102390000	3840	0.0159
T8	16	90000	90150000	3632	-0.0277
T8	17	10000	37970000	1628	-0.044
T8	17	37990000	43710000	278	0.0491
T8	17	43730000	43750000	2	1.9288
T8	17	43770000	81150000	1815	0.0436
T8	18	70000	78010000	3672	0.0176
T8	19	270000	59090000	2651	-0.0194
T8	20	70000	62890000	2946	0.0046
T8	21	9430000	48090000	1671	-0.0248
T8	22	16930000	51170000	1637	-0.0092
T8	23	70000	95690000	4317	-0.0177
T8	23	95710000	95850000	8	-1.2908
T8	23	95870000	155230000	2860	-0.0121
T8	24	2670000	59030000	596	-0.0917
T9	1	750000	142610000	5854	-0.0228
T9	1	142630000	145390000	19	0.5106
T9	1	145410000	158090000	495	0.8014
T9	1	158110000	159110000	51	0.4986
T9	1	159130000	170270000	551	0.7775
T9	1	170290000	172750000	124	0.552
T9	1	172770000	184630000	592	0.2662
T9	1	184650000	199610000	748	0.594
T9	1	199630000	209210000	450	0.7962
T9	1	209230000	249210000	1946	0.2585
T9	2	30000	199570000	9382	-0.0407
T9	2	199590000	243050000	2152	-0.1146
T9	3	70000	197850000	9667	-0.0433
T9	4	50000	35470000	1741	-0.4791
T9	4	35490000	48870000	668	0.2819
T9	4	48890000	65650000	652	-0.075
T9	4	65670000	97310000	1567	-0.4372
T9	4	97330000	191030000	4652	-0.0512
T9	5	30000	45870000	2257	0.2995
T9	5	45890000	180710000	6398	-0.0317
T9	6	170000	9930000	487	0.4642
T9	6	9950000	25390000	768	0.5863
T9	6	25410000	28470000	140	0.4739
T9	6	28490000	29810000	66	0.0146
T9	6	29830000	29910000	5	1.2096
T9	6	29930000	33370000	169	0.0343
T9	6	33390000	57230000	1183	0.5356
T9	6	57270000	58070000	41	-0.0176
T9	6	58150000	58710000	25	0.6669
T9	6	61970000	170890000	5385	-0.0529
T9	7	50000	145830000	6775	-0.0362
T9	7	145850000	159110000	642	0.2574
T9	8	190000	146290000	6962	-0.0444
T9	9	210000	141070000	5368	-0.0313
T9	10	110000	135430000	6297	-0.0486
T9	11	210000	24030000	1168	0.2635
T9	11	24050000	24230000	10	-0.3932
T9	11	24250000	37350000	656	0.2905
T9	11	37370000	80070000	1863	-0.0174
T9	11	80090000	134930000	2703	-0.4733
T9	12	170000	133830000	6431	-0.0375
T9	13	19270000	115090000	4732	0.5599
T9	14	19090000	107270000	4339	-0.0335
T9	15	20070000	38570000	716	-0.0429
T9	15	38590000	38730000	8	-0.8164
T9	15	38750000	65030000	1302	-0.006
T9	15	65050000	68930000	195	0.4808
T9	15	68950000	84830000	758	-0.0183
T9	15	84930000	90250000	257	0.3537
T9	15	90270000	102390000	604	-0.0379
T9	16	90000	5290000	256	-0.0225
T9	16	5310000	5710000	20	-0.5971
T9	16	5730000	35070000	1195	-0.0388
T9	16	35090000	90150000	2161	-0.4199
T9	17	10000	81150000	3723	-0.0052
T9	18	70000	78010000	3672	-0.0592
T9	19	270000	22850000	1091	0.292
T9	19	22950000	59090000	1560	-0.0169
T9	20	70000	62890000	2946	-0.0402
T9	21	9430000	9490000	4	1.077
T9	21	9510000	19730000	264	-0.0201
T9	21	19750000	19850000	6	-0.9662
T9	21	19870000	48090000	1397	-0.0438
T9	22	16930000	51170000	1637	-0.0312
T9	23	70000	155230000	7185	-0.0815
T9	24	2670000	59030000	596	0.0038
T13	1	750000	7790000	336	-0.0518
T13	1	7810000	7910000	6	0.8362
T13	1	7930000	9750000	92	-0.1034
T13	1	9770000	17750000	345	0.0761
T13	1	17770000	18790000	52	-0.2246
T13	1	18810000	19430000	32	0.029
T13	1	19450000	19550000	6	1.0497
T13	1	19570000	34270000	723	0.1096
T13	1	34290000	35290000	51	-0.1834
T13	1	35310000	35810000	26	0.1737
T13	1	35830000	35910000	5	1.1188
T13	1	35930000	39730000	189	0.0055
T13	1	39750000	40030000	15	0.874
T13	1	40050000	86010000	2275	0.0761
T13	1	86030000	87210000	60	0.4219
T13	1	87230000	89150000	97	-0.0527
T13	1	89170000	90190000	52	0.3275
T13	1	90210000	91210000	51	-0.1227
T13	1	91230000	95150000	195	0.2814
T13	1	95170000	100250000	255	-0.0233
T13	1	100290000	101550000	64	0.2887
T13	1	101570000	103330000	88	-0.171
T13	1	103350000	103490000	8	0.8843
T13	1	103510000	108610000	237	-0.0332
T13	1	108630000	109910000	54	0.5183
T13	1	109930000	115610000	283	0.1792
T13	1	115630000	116190000	29	-0.2884
T13	1	116210000	169730000	1318	0.1705
T13	1	169750000	169830000	5	1.3401
T13	1	169850000	175410000	277	0.1467
T13	1	175430000	175870000	23	-0.2814
T13	1	175890000	176370000	25	0.1007
T13	1	176390000	176630000	13	-0.3357
T13	1	176650000	185830000	459	0.204
T13	1	185850000	186970000	57	0.4012
T13	1	186990000	196630000	483	-0.0172
T13	1	196650000	197170000	26	0.6966
T13	1	197190000	198370000	60	0.213
T13	1	198390000	198630000	13	-0.5446
T13	1	198650000	207630000	422	0.1281
T13	1	207650000	207890000	11	0.8328
T13	1	207910000	222630000	731	0.0322
T13	1	222690000	222990000	16	0.6066
T13	1	223010000	225110000	94	0.1275
T13	1	225130000	225610000	25	0.6615
T13	1	225630000	235270000	475	0.0828
T13	1	235290000	235390000	6	0.809
T13	1	235410000	237670000	114	0.2312
T13	1	237690000	238010000	16	0.7203
T13	1	238030000	249210000	535	0.0614
T13	2	30000	8850000	432	0.0131
T13	2	8870000	9130000	14	0.6536
T13	2	9150000	9410000	14	-0.061
T13	2	9430000	9670000	13	0.6848
T13	2	9690000	15490000	291	0.034
T13	2	15510000	15770000	14	0.9089
T13	2	15790000	27410000	574	0.092
T13	2	27430000	28110000	35	0.596
T13	2	28130000	33810000	281	0.1799
T13	2	33830000	36470000	132	-0.1055
T13	2	36490000	53170000	833	0.1096
T13	2	53190000	53910000	37	-0.3068
T13	2	53930000	55450000	76	0.1936
T13	2	55470000	55910000	23	0.6592
T13	2	55930000	60350000	221	-0.0011
T13	2	60370000	64330000	197	0.2182
T13	2	64350000	66650000	115	-0.0546
T13	2	66670000	66870000	11	0.5731
T13	2	66890000	68330000	72	-0.0225
T13	2	68350000	71970000	181	0.2685
T13	2	71990000	73370000	70	-0.0086
T13	2	73390000	75950000	128	0.2443
T13	2	75970000	84710000	435	-0.1055
T13	2	84730000	100270000	389	0.2182
T13	2	100290000	101510000	61	-0.0179
T13	2	101530000	101650000	7	0.6974
T13	2	101670000	101850000	10	-0.3541
T13	2	101870000	102150000	15	0.2739
T13	2	102170000	102390000	12	-0.2461
T13	2	102410000	103370000	49	0.282
T13	2	103390000	108970000	267	-0.0639
T13	2	108990000	114030000	184	0.2529
T13	2	114050000	119990000	282	-0.0121
T13	2	120010000	122210000	109	0.2054
T13	2	122230000	127930000	284	-0.0749
T13	2	127950000	128950000	50	0.4158
T13	2	128970000	152270000	1116	0.0191
T13	2	152290000	152530000	12	1.163
T13	2	152550000	152750000	11	0.6889
T13	2	152770000	162790000	496	0.0677
T13	2	162810000	163170000	19	0.7432
T13	2	163190000	165330000	108	-0.1178
T13	2	165350000	167330000	100	0.2561
T13	2	167350000	169610000	112	-0.0945
T13	2	169630000	170510000	44	0.5768
T13	2	170530000	179290000	436	0.1462
T13	2	179310000	179670000	19	1.0759
T13	2	179690000	189830000	507	0.0123
T13	2	189850000	189990000	8	1.1548
T13	2	190010000	192310000	114	0.1929
T13	2	192330000	196550000	211	-0.149
T13	2	196570000	197510000	48	0.1824
T13	2	197530000	197790000	14	0.7395
T13	2	197810000	201350000	177	0.0267
T13	2	201370000	202650000	65	0.5209
T13	2	202670000	203930000	61	0.1264
T13	2	203950000	204350000	21	0.561
T13	2	204370000	209130000	239	0.0458
T13	2	209150000	209210000	4	1.3577
T13	2	209230000	210510000	63	0.0358
T13	2	210530000	210890000	19	0.7674
T13	2	210910000	211410000	26	0.1443
T13	2	211430000	211590000	9	0.9779
T13	2	211610000	219030000	371	0.0242
T13	2	219050000	220510000	74	0.349
T13	2	220530000	228070000	376	-0.0504
T13	2	228090000	228250000	9	0.7823
T13	2	228270000	230610000	116	-0.0377
T13	2	230630000	232030000	71	0.2717
T13	2	232050000	233950000	95	0.016
T13	2	233970000	234870000	43	0.3934
T13	2	234890000	241630000	332	0
T13	2	241650000	242450000	40	0.3626
T13	2	242470000	243050000	30	0.0333
T13	3	70000	33390000	1658	0.0212
T13	3	33410000	33750000	18	0.6541
T13	3	33770000	36510000	138	-0.041
T13	3	36530000	40610000	205	0.1845
T13	3	40630000	41630000	50	-0.1931
T13	3	41650000	58850000	857	0.1809
T13	3	58870000	99970000	1879	-0.0203
T13	3	99990000	100110000	7	0.7327
T13	3	100130000	100330000	11	0.0876
T13	3	100350000	100630000	15	0.8385
T13	3	100650000	100910000	14	-0.2651
T13	3	100930000	101530000	31	0.3713
T13	3	101550000	108050000	326	-0.0657
T13	3	108070000	108410000	17	0.7594
T13	3	108430000	111610000	160	-0.0173
T13	3	111630000	114030000	121	0.2994
T13	3	114050000	118850000	240	-0.118
T13	3	118870000	119670000	40	0.3376
T13	3	119690000	120710000	52	-0.0227
T13	3	120730000	126450000	284	0.2951
T13	3	126470000	130090000	179	0.0483
T13	3	130110000	130450000	18	0.6446
T13	3	130470000	131410000	47	0.1242
T13	3	131430000	131830000	21	-0.386
T13	3	131850000	132110000	14	0.2082
T13	3	132130000	132430000	16	0.7908
T13	3	132450000	137730000	264	0.0257
T13	3	137750000	138450000	35	0.4499
T13	3	138470000	142010000	176	0.0401
T13	3	142030000	142550000	26	0.6284
T13	3	142570000	164690000	1103	0.0357
T13	3	164710000	164790000	5	1.4707
T13	3	164810000	166730000	97	-0.1339
T13	3	166750000	172570000	292	0.1218
T13	3	172590000	178890000	314	-0.0716
T13	3	178910000	179650000	36	0.3641
T13	3	179670000	182530000	144	-0.0631
T13	3	182550000	184150000	81	0.3399
T13	3	184170000	186570000	121	0.1145
T13	3	186590000	192950000	317	-0.0636
T13	3	192970000	197850000	238	0.1827
T13	4	50000	9150000	444	0.0806
T13	4	9170000	9190000	2	-2.3094
T13	4	9210000	15450000	301	-0.0859
T13	4	15470000	16190000	37	0.3655
T13	4	16210000	16590000	20	0.1107
T13	4	16610000	16690000	5	-0.8125
T13	4	16710000	17450000	36	-0.0963
T13	4	17470000	17970000	26	0.4808
T13	4	17990000	38830000	1038	-0.057
T13	4	38850000	39170000	17	0.2662
T13	4	39190000	39350000	9	0.9764
T13	4	39370000	39930000	29	0.3086
T13	4	39950000	47430000	373	0.0166
T13	4	47450000	48630000	60	0.4724
T13	4	48650000	56270000	202	0.0065
T13	4	56290000	57390000	56	0.3759
T13	4	57410000	68370000	541	-0.0751
T13	4	68390000	68530000	8	0.8815
T13	4	68550000	69570000	52	0.0384
T13	4	69590000	69650000	4	-1.6242
T13	4	69670000	131070000	3042	0.0612
T13	4	131090000	137770000	330	-0.1177
T13	4	137790000	145970000	409	0.0113
T13	4	145990000	146070000	5	1.047
T13	4	146090000	151050000	247	-0.0145
T13	4	151070000	152190000	57	0.3967
T13	4	152210000	156610000	217	0.086
T13	4	156630000	156870000	13	0.8063
T13	4	156890000	191030000	1700	0.006
T13	5	30000	13690000	679	-0.0154
T13	5	13710000	14510000	41	0.3809
T13	5	14530000	31270000	820	-0.0714
T13	5	31290000	41370000	492	0.1561
T13	5	41390000	73990000	1351	0.0198
T13	5	74010000	74050000	3	1.0755
T13	5	74070000	81530000	373	0.1211
T13	5	81550000	81630000	5	0.8332
T13	5	81650000	89890000	413	-0.0387
T13	5	89910000	90150000	13	0.8039
T13	5	90170000	127570000	1855	-0.0302
T13	5	127590000	127710000	7	1.2081
T13	5	127730000	130710000	150	-0.0408
T13	5	130730000	132430000	86	0.3118
T13	5	132450000	136910000	222	0.0433
T13	5	136930000	137910000	50	0.3887
T13	5	137930000	139770000	90	-0.0081
T13	5	139790000	141070000	65	0.3452
T13	5	141090000	146930000	291	-0.0271
T13	5	146950000	151230000	214	0.2204
T13	5	151250000	155210000	195	-0.0311
T13	5	155230000	155690000	24	-0.4287
T13	5	155710000	162050000	314	0.0367
T13	5	162070000	162830000	39	-0.2076
T13	5	162850000	162930000	5	0.8044
T13	5	162950000	167270000	216	-0.1541
T13	5	167290000	180710000	642	0.051
T13	6	170000	23810000	1176	0.303
T13	6	23830000	26630000	140	0.5543
T13	6	26650000	28470000	79	0.2986
T13	6	28490000	33530000	248	-0.0019
T13	6	33550000	56310000	1129	0.3876
T13	6	56330000	56510000	10	1.2742
T13	6	56530000	57090000	29	0.4314
T13	6	57110000	64370000	187	0.0393
T13	6	64390000	64410000	2	1.7269
T13	6	64430000	69130000	235	0.0716
T13	6	69150000	74570000	268	0.2643
T13	6	74590000	75790000	60	-0.0234
T13	6	75810000	76810000	51	0.4741
T13	6	76830000	79550000	137	-0.1283
T13	6	79570000	79730000	9	0.8394
T13	6	79750000	83710000	198	0.1097
T13	6	83730000	84930000	61	0.4687
T13	6	84950000	89950000	250	0.1351
T13	6	89970000	90710000	38	0.6111
T13	6	90730000	96310000	272	0.0443
T13	6	96330000	97950000	82	0.36
T13	6	97970000	99810000	92	0.063
T13	6	99830000	100010000	10	0.9444
T13	6	100050000	109170000	454	0.1271
T13	6	109190000	110190000	51	0.531
T13	6	110210000	139610000	1459	0.2071
T13	6	139630000	142370000	137	-0.0381
T13	6	142390000	152430000	500	0.1818
T13	6	152450000	152830000	20	0.8697
T13	6	152850000	170890000	885	0.1518
T13	7	50000	38970000	1927	0.0692
T13	7	38990000	47790000	430	-0.0144
T13	7	47810000	48610000	40	0.456
T13	7	48630000	76450000	1003	-0.0267
T13	7	76550000	86950000	508	0.0484
T13	7	86970000	87850000	45	0.4101
T13	7	87870000	89710000	93	-0.0754
T13	7	89730000	90010000	13	0.6149
T13	7	90030000	91610000	80	-0.0334
T13	7	91630000	91770000	8	1.0976
T13	7	91790000	108170000	792	0.1545
T13	7	108190000	111090000	146	-0.1387
T13	7	111110000	125210000	705	0.0851
T13	7	125230000	125530000	16	-0.5635
T13	7	125550000	141250000	772	0.1193
T13	7	141270000	142650000	63	0.4959
T13	7	142670000	144710000	78	0.1326
T13	7	144730000	144870000	8	-0.7663
T13	7	144890000	151810000	340	0.0521
T13	7	151830000	151910000	5	1.1792
T13	7	151930000	159110000	345	0.0556
T13	8	190000	16870000	752	0.0024
T13	8	16890000	17590000	35	0.4065
T13	8	17610000	17730000	7	-0.3414
T13	8	17750000	17950000	11	0.6843
T13	8	17970000	21790000	189	-0.0559
T13	8	21810000	31090000	464	0.1152
T13	8	31110000	38830000	386	-0.0561
T13	8	38850000	39710000	44	0.5734
T13	8	39730000	48510000	237	0.0576
T13	8	48530000	48910000	20	0.5393
T13	8	48930000	67890000	942	0.0041
T13	8	67910000	68210000	16	0.7508
T13	8	68230000	99430000	1540	0.0005
T13	8	99450000	101550000	106	0.2749
T13	8	101570000	110370000	437	0.0521
T13	8	110390000	110570000	10	1.0508
T13	8	110590000	120550000	498	-0.0913
T13	8	120570000	120810000	13	0.5966
T13	8	120830000	121330000	26	0.0348
T13	8	121350000	121530000	10	0.5229
T13	8	121550000	123710000	109	-0.2053
T13	8	123730000	126150000	122	0.2136
T13	8	126170000	132970000	340	-0.0769
T13	8	132990000	133150000	9	0.7572
T13	8	133170000	133710000	28	-0.0218
T13	8	133730000	133970000	12	0.9157
T13	8	133990000	146290000	599	-0.0397
T13	9	210000	8730000	422	0.0589
T13	9	8750000	9070000	17	-0.5345
T13	9	9090000	21870000	636	0.0673
T13	9	21890000	31950000	502	-0.0938
T13	9	31970000	36670000	232	0.2299
T13	9	36690000	94990000	1296	0.0512
T13	9	95010000	95270000	14	0.8118
T13	9	95290000	98610000	161	0.0543
T13	9	98630000	101070000	117	0.2912
T13	9	101090000	107270000	308	0.019
T13	9	107290000	107650000	19	0.5809
T13	9	107670000	108090000	22	-0.054
T13	9	108110000	108530000	22	0.4
T13	9	108550000	111550000	150	-0.0378
T13	9	111570000	117930000	316	0.1952
T13	9	117950000	123570000	280	-0.0208
T13	9	123590000	123950000	19	0.6975
T13	9	123970000	125510000	78	0.0373
T13	9	125530000	125930000	21	0.5723
T13	9	125950000	129710000	188	0.0649
T13	9	129730000	131890000	108	0.265
T13	9	131910000	132450000	28	-0.257
T13	9	132470000	136670000	204	0.2291
T13	9	136690000	141070000	208	0.0338
T13	10	110000	27290000	1331	0.0641
T13	10	27310000	27510000	11	0.841
T13	10	27530000	69070000	1701	0.0189
T13	10	69090000	72630000	176	0.2321
T13	10	72650000	74750000	105	0.0382
T13	10	74770000	75670000	44	0.5248
T13	10	75690000	88610000	631	-0.0113
T13	10	88630000	91750000	139	0.2021
T13	10	91770000	92990000	62	-0.091
T13	10	93010000	93270000	14	0.6134
T13	10	93290000	105750000	622	0.1911
T13	10	105770000	106230000	24	0.6261
T13	10	106250000	114770000	425	-0.0461
T13	10	114790000	129330000	714	0.1223
T13	10	129350000	135430000	298	-0.011
T13	11	210000	23250000	1130	0.1054
T13	11	23270000	30510000	362	-0.0765
T13	11	30530000	36730000	311	0.142
T13	11	36750000	43310000	325	-0.1614
T13	11	43330000	78670000	1499	0.1106
T13	11	78690000	85290000	327	-0.0218
T13	11	85310000	86210000	45	0.4027
T13	11	86230000	101750000	747	-0.0003
T13	11	101770000	103130000	68	0.4432
T13	11	103150000	107890000	236	0.0324
T13	11	107910000	108410000	26	0.5621
T13	11	108430000	111090000	134	-0.0279
T13	11	111110000	112130000	51	0.2931
T13	11	112150000	116530000	220	-0.0495
T13	11	116550000	126150000	481	0.1783
T13	11	126170000	134930000	438	0.0265
T13	12	170000	4610000	222	0.1031
T13	12	4630000	4770000	8	0.8518
T13	12	4790000	6030000	63	-0.0178
T13	12	6050000	11530000	267	0.3244
T13	12	11550000	14530000	149	-0.002
T13	12	14550000	16750000	111	0.2382
T13	12	16770000	21130000	216	-0.0214
T13	12	21150000	22090000	48	0.5465
T13	12	22110000	40590000	726	0.0638
T13	12	40610000	40970000	19	0.812
T13	12	40990000	48050000	353	0.0205
T13	12	48070000	58210000	503	0.2209
T13	12	58230000	62670000	221	-0.075
T13	12	62690000	81930000	957	0.1083
T13	12	81950000	85390000	172	-0.1317
T13	12	85410000	85550000	8	0.8465
T13	12	85590000	88350000	139	-0.057
T13	12	88370000	88550000	10	0.9146
T13	12	88570000	100410000	590	0.0283
T13	12	100430000	113730000	660	0.1767
T13	12	113750000	119950000	310	-0.0349
T13	12	119970000	122950000	147	0.1947
T13	12	122970000	123110000	8	0.9459
T13	12	123130000	124430000	66	0.2839
T13	12	124450000	126370000	95	0.0315
T13	12	126390000	126790000	21	-0.4371
T13	12	126810000	133830000	342	0.0435
T13	13	19270000	53710000	1706	0.1035
T13	13	53730000	73290000	974	-0.0546
T13	13	73310000	73430000	7	0.8848
T13	13	73450000	77610000	208	-0.0751
T13	13	77630000	77790000	9	1.0172
T13	13	77810000	94470000	823	-0.0402
T13	13	94490000	99450000	247	0.1399
T13	13	99470000	99570000	6	1.0528
T13	13	99590000	103570000	199	0.1183
T13	13	103590000	109430000	292	-0.0332
T13	13	109450000	115090000	261	0.1755
T13	14	19090000	20630000	30	-0.115
T13	14	20650000	22830000	109	0.2973
T13	14	22850000	23010000	9	1.1499
T13	14	23030000	25070000	101	0.2501
T13	14	25090000	40310000	761	0.0263
T13	14	40330000	45450000	255	-0.1453
T13	14	45470000	45710000	12	0.8188
T13	14	45730000	50010000	214	-0.1095
T13	14	50030000	54030000	200	0.203
T13	14	54050000	54830000	40	-0.2752
T13	14	54850000	56070000	61	0.2322
T13	14	56090000	56150000	4	1.2969
T13	14	56170000	79290000	1154	0.1366
T13	14	79310000	88390000	455	-0.088
T13	14	88410000	89350000	47	0.3054
T13	14	89370000	90190000	42	-0.1195
T13	14	90210000	91190000	49	0.2626
T13	14	91210000	91310000	6	-0.4914
T13	14	91330000	92130000	40	0.1861
T13	14	92150000	92630000	25	0.5965
T13	14	92650000	97470000	239	0.1071
T13	14	97490000	99210000	87	-0.1919
T13	14	99230000	99910000	35	0.0275
T13	14	99930000	99970000	3	0.8912
T13	14	99990000	101390000	71	-0.0387
T13	14	101410000	101450000	3	1.5013
T13	14	101470000	102430000	49	-0.0304
T13	14	102450000	102510000	4	1.0886
T13	14	102530000	107270000	234	0.1184
T13	15	20070000	28250000	284	-0.0415
T13	15	28270000	35850000	296	0.1757
T13	15	35870000	40230000	219	-0.0704
T13	15	40250000	45770000	271	0.3304
T13	15	45790000	48370000	129	-0.0982
T13	15	48390000	52930000	227	0.2934
T13	15	52950000	53530000	29	-0.2068
T13	15	53550000	60010000	321	0.1503
T13	15	60030000	62130000	106	-0.0593
T13	15	62150000	62330000	10	0.9192
T13	15	62350000	62930000	30	-0.0671
T13	15	62950000	63090000	8	0.8431
T13	15	63110000	63870000	39	-0.0127
T13	15	63890000	64050000	9	1.0175
T13	15	64070000	95530000	1521	0.0975
T13	15	95550000	95970000	22	-0.4108
T13	15	95990000	102390000	319	0.0165
T13	16	90000	3870000	185	0.1258
T13	16	3890000	13970000	498	-0.0425
T13	16	13990000	20310000	235	0.0885
T13	16	20330000	22330000	81	0.3212
T13	16	22350000	55490000	922	0.0254
T13	16	55510000	58610000	152	0.244
T13	16	58630000	59450000	42	0.0094
T13	16	59470000	64990000	277	-0.1519
T13	16	65010000	71650000	324	0.0766
T13	16	71670000	72170000	26	0.5785
T13	16	72190000	90150000	890	0.0005
T13	17	10000	10150000	500	0.1136
T13	17	10170000	10590000	22	0.6026
T13	17	10610000	35430000	986	0.0861
T13	17	35450000	36090000	33	0.4801
T13	17	36110000	38010000	89	0.0731
T13	17	38030000	41370000	167	0.3127
T13	17	41390000	43370000	99	0.0908
T13	17	43390000	44290000	39	-0.454
T13	17	44330000	50490000	285	0.1147
T13	17	50510000	52910000	120	-0.1723
T13	17	52930000	56030000	155	0.049
T13	17	56050000	66850000	524	0.1844
T13	17	66870000	67310000	23	0.8116
T13	17	67330000	73890000	327	-0.0275
T13	17	73910000	74090000	10	0.8575
T13	17	74110000	81150000	344	0.0489
T13	18	70000	2650000	128	0.1207
T13	18	2670000	2770000	6	1.0202
T13	18	2790000	6150000	169	-0.0192
T13	18	6170000	19450000	471	0.1345
T13	18	19470000	21070000	80	-0.0784
T13	18	21090000	21530000	22	0.6313
T13	18	21550000	28550000	350	-0.0248
T13	18	28570000	34730000	308	0.1638
T13	18	34750000	59730000	1234	-0.0055
T13	18	59750000	59970000	12	0.7567
T13	18	59990000	78010000	892	0.0182
T13	19	270000	22590000	1078	0.1251
T13	19	22610000	34790000	382	-0.037
T13	19	34810000	59090000	1191	0.1703
T13	20	70000	31350000	1380	0.0685
T13	20	31370000	37310000	296	0.2288
T13	20	37330000	43490000	309	0.0164
T13	20	43510000	45270000	88	0.3116
T13	20	45290000	50350000	254	0.0546
T13	20	50370000	55870000	275	-0.1041
T13	20	55890000	58430000	127	0.0819
T13	20	58450000	58510000	4	1.2186
T13	20	58530000	62890000	213	0.0421
T13	21	9430000	9530000	6	-1.5531
T13	21	9570000	20230000	287	0.0469
T13	21	20250000	30210000	497	-0.0963
T13	21	30230000	33830000	178	0.0726
T13	21	33850000	34170000	17	0.6439
T13	21	34190000	38410000	210	0.0267
T13	21	38430000	38550000	7	1.0944
T13	21	38570000	48090000	469	0.1156
T13	22	16930000	51170000	1637	0.0783
T13	23	70000	18530000	890	0.0613
T13	23	18550000	20290000	87	0.4744
T13	23	20310000	40390000	992	-0.0037
T13	23	40410000	41710000	66	0.4074
T13	23	41730000	46830000	256	-0.0562
T13	23	46850000	47190000	17	0.5903
T13	23	47210000	47410000	11	-0.3558
T13	23	47430000	50550000	142	0.3159
T13	23	50570000	51590000	50	-0.1756
T13	23	51610000	55630000	163	0.2738
T13	23	55650000	69030000	470	-0.0538
T13	23	69050000	71090000	97	0.4049
T13	23	71110000	99810000	1280	0.013
T13	23	99830000	111030000	546	0.2145
T13	23	111050000	115790000	229	-0.0341
T13	23	115810000	119750000	193	0.2023
T13	23	119770000	122510000	133	-0.1816
T13	23	122530000	123890000	69	0.3971
T13	23	123910000	128590000	233	-0.1353
T13	23	128610000	129370000	39	0.58
T13	23	129390000	133890000	224	0.0454
T13	23	133910000	135950000	96	0.3965
T13	23	135970000	136750000	40	0.0757
T13	23	136770000	146250000	451	-0.1025
T13	23	146270000	155230000	411	0.1569
T13	24	2670000	59030000	596	-0.0118
T14	1	750000	48070000	2274	0.0562
T14	1	48090000	48610000	27	-0.2647
T14	1	48630000	48830000	11	0.4003
T14	1	48850000	50030000	60	-0.215
T14	1	50050000	55790000	288	0.1069
T14	1	55810000	62990000	359	-0.1071
T14	1	63010000	63330000	17	0.6569
T14	1	63350000	108090000	2199	-0.0271
T14	1	108130000	163650000	1407	0.0804
T14	1	163670000	165310000	83	-0.2549
T14	1	165330000	196230000	1541	0.0154
T14	1	196250000	198150000	95	0.276
T14	1	198170000	249210000	2469	0.0209
T14	2	30000	4810000	237	0.062
T14	2	4830000	7770000	141	-0.2472
T14	2	7790000	14230000	323	0.0721
T14	2	14250000	14410000	9	-0.6889
T14	2	14430000	15010000	30	-0.1048
T14	2	15030000	15230000	11	5.9033
T14	2	15250000	16150000	46	6.3104
T14	2	16190000	19870000	181	5.6638
T14	2	19890000	20130000	13	-0.8833
T14	2	20150000	68330000	2394	0.0044
T14	2	68350000	75110000	337	0.1318
T14	2	75130000	84750000	479	-0.0931
T14	2	84770000	100350000	391	0.1056
T14	2	100370000	152350000	2446	-0.0327
T14	2	152370000	152490000	6	1.4454
T14	2	152510000	179490000	1338	0.013
T14	2	179510000	179570000	4	1.3518
T14	2	179590000	220910000	2056	0.0157
T14	2	220930000	227750000	340	-0.1212
T14	2	227770000	243050000	752	0.0652
T14	3	70000	46590000	2316	-0.0354
T14	3	46610000	53270000	332	0.1456
T14	3	53290000	59470000	309	0.0152
T14	3	59490000	87550000	1392	-0.0884
T14	3	87570000	114090000	1161	0.0129
T14	3	114110000	117730000	182	-0.1838
T14	3	117750000	148730000	1535	0.0166
T14	3	148750000	148770000	2	2.1724
T14	3	148790000	197850000	2438	-0.0269
T14	4	50000	12430000	597	0.055
T14	4	12450000	38770000	1309	-0.0901
T14	4	38790000	191030000	7374	-0.0126
T14	5	30000	2070000	102	0.1493
T14	5	2090000	125250000	5827	-0.0395
T14	5	125270000	150930000	1276	0.1816
T14	5	150950000	174750000	1181	0.0619
T14	5	174770000	180710000	269	0.2564
T14	6	170000	170890000	8269	-0.0109
T14	7	50000	2990000	145	-0.0368
T14	7	3010000	28830000	1280	-0.2059
T14	7	28850000	98390000	3049	0.0172
T14	7	98410000	100870000	120	0.2788
T14	7	100890000	109890000	431	0.0822
T14	7	109910000	120370000	523	-0.0662
T14	7	120390000	141210000	1028	0.0505
T14	7	141230000	142490000	57	0.4026
T14	7	142510000	159110000	784	0.0183
T14	8	190000	1930000	88	-0.0907
T14	8	1950000	16710000	656	-0.2608
T14	8	16730000	37590000	1038	-0.0444
T14	8	37610000	39930000	117	0.2168
T14	8	39950000	146290000	5063	-0.037
T14	9	210000	3490000	163	0.0583
T14	9	3510000	4470000	49	-0.2073
T14	9	4490000	6990000	124	0.1291
T14	9	7010000	32370000	1262	-0.0724
T14	9	32390000	118010000	2640	0.0118
T14	9	118030000	122650000	230	-0.1739
T14	9	122670000	141070000	900	0.0926
T14	10	110000	71530000	3165	-0.038
T14	10	71550000	75890000	214	0.1296
T14	10	75910000	87510000	565	-0.0809
T14	10	87530000	105950000	902	0.0596
T14	10	105970000	110470000	224	-0.1584
T14	10	110490000	135430000	1227	0.0016
T14	11	210000	19290000	933	0.038
T14	11	19310000	42650000	1162	-0.0636
T14	11	42670000	59530000	598	0.0446
T14	11	59550000	68910000	463	0.1532
T14	11	68930000	134930000	3244	-0.0034
T14	12	170000	5990000	291	0.0516
T14	12	6010000	10590000	222	0.1906
T14	12	10610000	30690000	1000	-0.0201
T14	12	30710000	30910000	10	0.7266
T14	12	30930000	40790000	297	0.0886
T14	12	40810000	41010000	11	0.6475
T14	12	41030000	42970000	97	-0.1066
T14	12	42990000	43090000	6	-1.029
T14	12	43110000	48510000	270	-0.049
T14	12	48530000	58410000	491	0.1403
T14	12	58430000	108870000	2508	-0.0141
T14	12	108890000	114030000	254	0.1536
T14	12	114050000	115310000	64	0.0105
T14	12	115330000	116310000	50	-0.3091
T14	12	116330000	120070000	187	-0.0134
T14	12	120090000	126130000	298	0.1395
T14	12	126150000	132270000	302	-0.063
T14	12	132290000	133830000	73	0.2146
T14	13	19270000	21990000	137	0.1038
T14	13	22010000	24770000	137	-0.159
T14	13	24790000	25570000	38	0.4269
T14	13	25590000	89910000	3187	-0.0361
T14	13	89930000	90490000	29	-0.5335
T14	13	90510000	115090000	1204	-0.0218
T14	14	19090000	54830000	1731	0.2453
T14	14	54850000	79050000	1207	0.605
T14	14	79070000	88610000	477	0.4498
T14	14	88630000	97450000	437	0.6018
T14	14	97470000	99610000	108	0.3526
T14	14	99630000	101390000	89	0.5953
T14	14	101410000	101450000	3	1.728
T14	14	101470000	106330000	240	0.629
T14	14	106350000	106570000	12	1.1285
T14	14	106590000	107270000	35	0.6534
T14	15	20070000	93890000	3418	0.0388
T14	15	93910000	98810000	245	-0.1997
T14	15	98830000	102390000	177	-0.0123
T14	16	90000	5190000	251	0.1988
T14	16	5210000	6350000	56	0.0034
T14	16	6370000	10250000	193	-0.1463
T14	16	10270000	58950000	1590	0.0226
T14	16	58970000	66370000	371	-0.1694
T14	16	66390000	72370000	291	0.1434
T14	16	72390000	83930000	573	-0.0811
T14	16	83950000	87290000	166	0.0368
T14	16	87310000	90150000	141	0.1334
T14	17	10000	11990000	592	0.0917
T14	17	12010000	14910000	146	-0.1514
T14	17	14930000	31510000	592	0.1068
T14	17	31530000	33250000	86	-0.1785
T14	17	33270000	42970000	460	0.2026
T14	17	42990000	65850000	1093	0.0564
T14	17	65870000	66870000	51	0.1477
T14	17	66890000	67310000	22	0.5428
T14	17	67330000	67750000	22	0.0626
T14	17	67770000	70090000	117	-0.1792
T14	17	70110000	81150000	542	0.1298
T14	18	70000	3190000	155	0.4284
T14	18	3210000	11290000	404	0.3135
T14	18	11310000	18710000	178	0.5112
T14	18	18730000	65010000	2295	0.3226
T14	18	65030000	78010000	640	0.474
T14	19	270000	21710000	1049	0.1344
T14	19	21730000	33090000	326	-0.089
T14	19	33110000	57030000	1174	0.1375
T14	19	57050000	57610000	29	-0.2282
T14	19	57630000	59090000	73	0.1256
T14	20	70000	6290000	311	0.0619
T14	20	6310000	17870000	575	-0.1429
T14	20	17890000	20510000	132	-0.0023
T14	20	20530000	20810000	15	0.5118
T14	20	20830000	29590000	268	-0.0592
T14	20	29610000	37210000	370	0.1729
T14	20	37230000	62890000	1275	-0.0095
T14	21	9430000	48090000	1671	-0.0016
T14	22	16930000	25330000	352	0.2214
T14	22	25350000	51170000	1285	0.0531
T14	23	70000	155230000	7185	0.0098
T14	24	2670000	59030000	596	-0.27
T15	1	750000	7850000	339	0.0059
T15	1	7870000	53350000	2199	-0.0759
T15	1	53370000	156330000	3743	0.0132
T15	1	156350000	234390000	3837	0.0948
T15	1	234410000	249210000	712	0.0327
T15	2	30000	23730000	1169	0.2833
T15	2	23750000	79870000	2790	0.1718
T15	2	79890000	243050000	7575	-0.0043
T15	3	70000	47370000	2355	0.0132
T15	3	47390000	50110000	135	-0.274
T15	3	50130000	197850000	7177	-0.0213
T15	4	50000	191030000	9280	-0.0141
T15	5	30000	180710000	8655	0.0061
T15	6	170000	11890000	585	0.0895
T15	6	11910000	159630000	7132	-0.0075
T15	6	159650000	170890000	552	0.0853
T15	7	50000	1170000	55	0.1849
T15	7	1190000	21950000	1028	-0.0858
T15	7	21970000	55810000	1671	0.017
T15	7	55830000	78510000	734	-0.1055
T15	7	78530000	96890000	913	0.0835
T15	7	96910000	102770000	271	-0.0647
T15	7	102790000	159110000	2745	0.1083
T15	8	190000	1530000	68	0.1366
T15	8	1550000	15110000	597	-0.1629
T15	8	15130000	146290000	6297	-0.0013
T15	9	210000	141070000	5368	-0.0062
T15	10	110000	132010000	6133	-0.0029
T15	10	132030000	135430000	164	0.2005
T15	11	210000	9130000	428	0.0136
T15	11	9150000	9670000	27	-0.4761
T15	11	9690000	46270000	1821	0.015
T15	11	46290000	74290000	1135	-0.0709
T15	11	74310000	134930000	2989	0.0204
T15	12	170000	133830000	6431	-0.0265
T15	13	19270000	115090000	4732	-0.0037
T15	14	19090000	22270000	111	-0.067
T15	14	22290000	22970000	35	0.4834
T15	14	22990000	34850000	591	0.0177
T15	14	34870000	35850000	50	-0.3592
T15	14	35870000	107270000	3552	-0.0013
T15	15	20070000	102390000	3840	0.1294
T15	16	90000	79070000	3084	-0.0745
T15	16	79090000	88670000	474	0.0493
T15	16	88690000	90150000	74	-0.1653
T15	17	10000	10790000	532	-0.1643
T15	17	10810000	81150000	3191	-0.0483
T15	18	70000	78010000	3672	0.0134
T15	19	270000	22470000	1074	-0.1803
T15	19	22490000	32910000	292	0.0215
T15	19	32930000	59090000	1285	-0.1262
T15	20	70000	2270000	110	0.0169
T15	20	2290000	6090000	191	-0.1481
T15	20	6110000	30010000	1012	0.0501
T15	20	30030000	35190000	257	-0.1169
T15	20	35210000	35870000	34	-0.4336
T15	20	35890000	47610000	586	0.0487
T15	20	47630000	55390000	388	-0.0594
T15	20	55410000	62890000	368	0.1092
T15	21	9430000	9470000	3	-1.7546
T15	21	9490000	9510000	2	1.4354
T15	21	9530000	17230000	140	0.0116
T15	21	17250000	26490000	460	-0.1377
T15	21	26510000	48090000	1066	-0.0077
T15	22	16930000	35710000	870	-0.0125
T15	22	35730000	40930000	261	-0.1208
T15	22	40950000	41810000	44	-0.4715
T15	22	41830000	42670000	43	-0.1539
T15	22	42690000	51170000	419	0.0715
T15	23	70000	155230000	7185	-0.0264
T15	24	2670000	59030000	596	-0.0599
T16	1	750000	930000	9	0.1008
T16	1	950000	1230000	15	-1.0739
T16	1	1250000	68650000	3275	-0.0184
T16	1	68670000	68890000	12	-0.8799
T16	1	68910000	249210000	7519	0.0031
T16	2	30000	81310000	4031	0.5501
T16	2	81330000	243050000	7503	-0.035
T16	3	70000	197850000	9667	-0.0407
T16	4	50000	191030000	9280	-0.0351
T16	5	30000	180710000	8655	-0.0331
T16	6	170000	28470000	1395	0.5269
T16	6	28490000	32450000	194	-0.0192
T16	6	32470000	32670000	11	0.7354
T16	6	32690000	33370000	35	0.0145
T16	6	33390000	57290000	1185	0.526
T16	6	57310000	58070000	39	0.0872
T16	6	58150000	58710000	25	0.5406
T16	6	61970000	170890000	5385	-0.0455
T16	7	50000	2190000	105	0.1246
T16	7	2210000	68610000	2982	-0.0401
T16	7	68630000	159110000	4330	0.022
T16	8	190000	146290000	6962	-0.0349
T16	9	210000	24750000	1219	-0.0169
T16	9	24770000	29430000	232	-0.1954
T16	9	29450000	141070000	3917	-0.0125
T16	10	110000	135430000	6297	-0.0287
T16	11	210000	134930000	6400	-0.0255
T16	12	170000	133830000	6431	-0.0338
T16	13	19270000	23770000	225	-0.0753
T16	13	23790000	25530000	85	-0.9004
T16	13	25550000	35150000	480	0.0059
T16	13	35170000	40970000	290	-0.9484
T16	13	40990000	42730000	87	-0.0934
T16	13	42750000	44470000	87	-1.0171
T16	13	44490000	44790000	16	-0.1411
T16	13	44810000	44910000	6	-1.1526
T16	13	44930000	48870000	197	-0.0198
T16	13	48890000	49770000	45	-0.9415
T16	13	49790000	50630000	43	-0.1648
T16	13	50650000	50930000	15	-4.7024
T16	13	50950000	53410000	115	-0.4052
T16	13	53430000	69070000	778	-0.0456
T16	13	69090000	69610000	27	-1.1646
T16	13	69630000	78110000	423	-0.056
T16	13	78130000	78490000	19	-1.03
T16	13	78510000	79230000	37	0.052
T16	13	79250000	80810000	79	-1.0952
T16	13	80830000	88870000	393	-0.0621
T16	13	88890000	92830000	198	-1.1441
T16	13	92850000	106490000	679	-0.0229
T16	13	106510000	110910000	220	-0.9899
T16	13	110930000	115090000	188	0.0071
T16	14	19090000	107270000	4339	-0.0229
T16	15	20070000	85090000	2982	0.499
T16	15	85110000	97410000	611	0.0165
T16	15	97430000	98770000	68	-0.235
T16	15	98790000	102390000	179	0.001
T16	16	90000	90150000	3632	-0.0477
T16	17	10000	81150000	3723	-0.0336
T16	18	70000	78010000	3672	-0.0211
T16	19	270000	59090000	2651	-0.0678
T16	20	70000	62890000	2946	-0.0416
T16	21	9430000	48090000	1671	-0.0564
T16	22	16930000	51170000	1637	-0.0248
T16	23	70000	155230000	7185	-0.1061
T16	24	2670000	59030000	596	-0.1742
T17	1	750000	143530000	5857	-0.5143
T17	1	144010000	249210000	4973	0.7971
T17	2	30000	76330000	3783	0.482
T17	2	76350000	119130000	1649	0.2809
T17	2	119150000	119530000	20	0.5591
T17	2	119550000	243050000	6082	-0.1226
T17	3	70000	162530000	7915	-0.6564
T17	3	162550000	162630000	5	-2.709
T17	3	162650000	197850000	1747	-0.6777
T17	4	50000	191030000	9280	0.0815
T17	5	30000	20790000	1026	0.2702
T17	5	20810000	119910000	4638	0.1905
T17	5	119930000	158690000	1923	0.2396
T17	5	158710000	180710000	1068	0.1064
T17	6	170000	28470000	1395	0.5244
T17	6	28490000	32450000	194	0.0251
T17	6	32470000	32670000	11	0.8023
T17	6	32690000	33390000	36	-0.0046
T17	6	33410000	46690000	658	0.5033
T17	6	46710000	65510000	761	0.2953
T17	6	65530000	65770000	13	-0.408
T17	6	65790000	113390000	2360	-0.0534
T17	6	113410000	170890000	2841	-0.3691
T17	7	50000	54110000	2669	0.23
T17	7	54130000	67010000	340	0.0813
T17	7	67030000	159110000	4408	0.2335
T17	8	190000	146290000	6962	-0.6874
T17	9	210000	141070000	5368	-0.0134
T17	10	110000	135430000	6297	0.1317
T17	11	210000	22530000	1094	0.3081
T17	11	22550000	134930000	5306	0.2189
T17	12	170000	55090000	2532	-0.5014
T17	12	55110000	55910000	40	-0.0723
T17	12	55930000	133830000	3859	-0.5065
T17	13	19270000	42130000	1137	0.1718
T17	13	42150000	115090000	3595	0.3527
T17	14	19090000	56210000	1799	-0.4762
T17	14	56230000	57450000	61	0.2057
T17	14	57470000	78430000	1047	-0.4541
T17	14	78450000	79890000	73	0.1824
T17	14	79910000	107270000	1359	-0.4668
T17	15	20070000	23110000	55	-0.0697
T17	15	23230000	80150000	2722	0.1677
T17	15	80170000	102390000	1063	-0.0152
T17	16	90000	90150000	3632	-0.6547
T17	17	10000	29390000	1227	0.0518
T17	17	29410000	81150000	2496	0.1836
T17	18	70000	78010000	3672	0.2221
T17	19	270000	4970000	235	0.0672
T17	19	4990000	11190000	294	0.2916
T17	19	11210000	59090000	2122	0.1412
T17	20	70000	62890000	2946	0.2527
T17	21	9430000	48090000	1671	0.059
T17	22	16930000	51170000	1637	-0.1222
T17	23	70000	155230000	7185	0.1263
T17	24	2670000	59030000	596	-1.4292
T18	1	750000	159090000	6418	-0.0165
T18	1	159110000	249210000	4412	0.1231
T18	2	30000	13910000	685	0.5836
T18	2	13930000	14230000	16	1.0441
T18	2	14250000	31230000	842	0.5717
T18	2	31250000	224390000	9072	-0.0141
T18	2	224410000	224430000	2	-1.96
T18	2	224450000	243050000	917	-0.0007
T18	3	70000	197850000	9667	-0.0172
T18	4	50000	191030000	9280	-0.015
T18	5	30000	143650000	6843	0.001
T18	5	143670000	180710000	1812	-0.9366
T18	6	170000	28470000	1395	0.993
T18	6	28490000	33370000	240	0.0024
T18	6	33390000	57270000	1184	0.9986
T18	6	57290000	58070000	40	0.0043
T18	6	58150000	58710000	25	1.0097
T18	6	61970000	170890000	5385	-0.0184
T18	7	50000	159110000	7417	-0.0051
T18	8	190000	146290000	6962	-0.0115
T18	9	210000	141070000	5368	-0.0288
T18	10	110000	135430000	6297	-0.0097
T18	11	210000	134930000	6400	-0.0235
T18	12	170000	109710000	5243	-0.0201
T18	12	109730000	110350000	32	-1.0828
T18	12	110370000	133830000	1156	-0.0488
T18	13	19270000	115090000	4732	0.0084
T18	14	19090000	107270000	4339	-0.0319
T18	15	20070000	102390000	3840	-0.0287
T18	16	90000	23590000	1051	-0.0515
T18	16	23610000	25270000	82	0.4955
T18	16	25290000	35130000	341	-0.1036
T18	16	46470000	90150000	2158	-1.0378
T18	17	10000	81150000	3723	-0.0443
T18	18	70000	78010000	3672	-0.0078
T18	19	270000	30890000	1265	0.4671
T18	19	30910000	35390000	225	0.6188
T18	19	35410000	59090000	1161	0.5039
T18	20	70000	62890000	2946	-0.0157
T18	21	9430000	47870000	1660	-0.0207
T18	21	47890000	48090000	11	-0.7627
T18	22	16930000	51170000	1637	-0.0334
T18	23	70000	2690000	111	0
T18	23	2710000	41350000	1906	0.9482
T18	23	41370000	155230000	5168	-0.0655
T18	24	2670000	59030000	596	-0.0915
T19	1	750000	105370000	5099	-0.0059
T19	1	105390000	105430000	3	-1.2499
T19	1	105450000	144950000	763	-0.0079
T19	1	144990000	247150000	4878	0.1233
T19	1	247170000	249210000	87	0.0125
T19	2	30000	75390000	3736	0.0684
T19	2	75410000	243050000	7798	-0.0349
T19	3	70000	26230000	1301	0.071
T19	3	26250000	197850000	8366	-0.0103
T19	4	50000	191030000	9280	-0.0191
T19	5	30000	152690000	7293	-0.0026
T19	5	152710000	180710000	1362	-0.1421
T19	6	170000	190000	2	-0.4862
T19	6	210000	28450000	1392	0.2655
T19	6	28470000	33550000	250	-0.0103
T19	6	33570000	57670000	1195	0.2452
T19	6	57690000	170890000	5430	-0.0216
T19	7	50000	84270000	3774	-0.0431
T19	7	84290000	142210000	2848	0.0411
T19	7	142230000	142490000	11	0.7242
T19	7	142510000	159110000	784	0.0514
T19	8	190000	146290000	6962	-0.0156
T19	9	210000	141070000	5368	-0.0024
T19	10	110000	135430000	6297	-0.0165
T19	11	210000	134930000	6400	-0.0068
T19	12	170000	133830000	6431	-0.0168
T19	13	19270000	115090000	4732	0.0091
T19	14	19090000	22430000	119	-0.063
T19	14	22450000	22950000	26	0.4701
T19	14	22970000	107270000	4194	-0.0097
T19	15	20070000	100050000	3725	0.0327
T19	15	100070000	100230000	9	0.793
T19	15	100250000	102390000	106	0.0491
T19	16	90000	90150000	3632	-0.0629
T19	17	10000	53630000	2376	-0.0506
T19	17	53650000	81150000	1347	0.0387
T19	18	70000	78010000	3672	0.0402
T19	19	270000	59090000	2651	-0.0356
T19	20	70000	62890000	2946	0.0066
T19	21	9430000	48090000	1671	-0.0231
T19	22	16930000	51170000	1637	-0.0287
T19	23	70000	155230000	7185	-0.0508
T19	24	2670000	15670000	260	-0.0592
T19	24	15690000	15710000	2	1.9061
T19	24	15730000	59030000	334	-0.0605
T20	1	750000	29090000	1343	-0.1996
T20	1	29110000	143530000	4514	-0.0232
T20	1	144010000	249210000	4973	0.4954
T20	2	30000	14430000	711	0.323
T20	2	14450000	16890000	119	1.0854
T20	2	16910000	42150000	1253	0.2948
T20	2	42170000	43310000	58	0.9882
T20	2	43330000	74670000	1559	0.2515
T20	2	74690000	96830000	738	0.0943
T20	2	96850000	243050000	7096	-0.0333
T20	3	70000	197850000	9667	-0.0289
T20	4	50000	87490000	4138	-0.0383
T20	4	87510000	191030000	5142	-0.0958
T20	5	30000	180710000	8655	-0.0163
T20	6	170000	28470000	1395	0.9111
T20	6	28490000	32590000	201	0.0215
T20	6	32610000	32670000	4	1.4062
T20	6	32690000	33450000	39	-0.0427
T20	6	33470000	57350000	1184	0.8741
T20	6	57370000	58070000	36	0.0382
T20	6	58150000	61970000	26	0.9388
T20	6	61990000	170890000	5384	-0.0458
T20	7	50000	90630000	4090	-0.0648
T20	7	90650000	94550000	195	0.1
T20	7	94570000	122170000	1353	-0.0383
T20	7	122190000	142210000	984	0.0889
T20	7	142230000	142450000	9	0.9237
T20	7	142470000	153470000	516	0.0754
T20	7	153490000	153510000	2	1.5522
T20	7	153530000	159110000	268	0.098
T20	8	190000	5430000	263	0.0269
T20	8	5450000	62150000	2538	-0.0717
T20	8	62170000	146290000	4161	-0.0174
T20	9	210000	141070000	5368	-0.0154
T20	10	110000	135430000	6297	-0.0432
T20	11	210000	23710000	1152	0.1241
T20	11	23730000	55410000	1335	-0.0213
T20	11	55430000	55450000	2	-1.8273
T20	11	55470000	134930000	3911	-0.0563
T20	12	170000	133830000	6431	-0.0354
T20	13	19270000	115090000	4732	-0.0365
T20	14	19090000	22630000	129	-0.0906
T20	14	22650000	22970000	17	0.6319
T20	14	22990000	60290000	1856	-0.034
T20	14	60310000	107270000	2337	0.0341
T20	15	20070000	102390000	3840	0.0582
T20	16	90000	14470000	708	0.0059
T20	16	14490000	79110000	2378	-0.1032
T20	16	79130000	90150000	546	-0.0385
T20	17	10000	22110000	1027	-0.1995
T20	17	22130000	36950000	550	-0.0527
T20	17	36970000	42890000	295	-0.1383
T20	17	42910000	77370000	1669	0.0197
T20	17	77390000	77530000	7	0.7732
T20	17	77630000	81150000	175	0.0346
T20	18	70000	24090000	1004	-0.0385
T20	18	24110000	78010000	2668	0.0339
T20	19	270000	20870000	1010	0.0237
T20	19	20890000	59090000	1641	-0.0846
T20	20	70000	62890000	2946	-0.0178
T20	21	9430000	48090000	1671	-0.0449
T20	22	16930000	51170000	1637	-0.0486
T20	23	70000	155230000	7185	-0.0778
T20	24	2670000	59030000	596	-0.1173
T21	1	750000	1310000	28	-0.0996
T21	1	1330000	9930000	415	-0.3071
T21	1	9950000	144930000	5421	-0.0431
T21	1	144950000	202070000	2691	0.2329
T21	1	202090000	202550000	24	2.2872
T21	1	202570000	204590000	102	3.109
T21	1	204610000	205310000	36	2.3495
T21	1	205330000	249210000	2113	0.24
T21	2	30000	3730000	183	-0.0395
T21	2	3750000	3790000	3	3.4857
T21	2	3810000	4970000	59	0.0264
T21	2	4990000	5210000	7	4.1688
T21	2	5230000	9090000	192	0.0087
T21	2	9110000	9130000	2	4.3134
T21	2	9150000	10850000	86	-0.0232
T21	2	10870000	10910000	3	3.8605
T21	2	10930000	15990000	254	0.0596
T21	2	16010000	16410000	17	4.4321
T21	2	16430000	16810000	20	0.3598
T21	2	16830000	25370000	424	-0.0178
T21	2	25390000	25410000	2	3.8528
T21	2	25430000	57150000	1579	-0.0013
T21	2	57170000	57310000	8	4.0441
T21	2	57330000	65770000	419	0.0225
T21	2	65790000	65810000	2	3.4364
T21	2	65830000	68530000	135	0.0232
T21	2	68550000	68610000	4	4.4566
T21	2	68630000	79170000	525	0.0218
T21	2	79190000	79230000	3	4.2911
T21	2	79250000	85650000	319	-0.0322
T21	2	85670000	85710000	3	3.8377
T21	2	85730000	85890000	9	-0.0903
T21	2	85910000	86010000	6	4.28
T21	2	86030000	243050000	7270	-0.0315
T21	3	70000	75650000	3759	-0.0427
T21	3	75670000	75710000	2	1.6944
T21	3	75730000	197850000	5906	-0.0423
T21	4	50000	67470000	3152	-0.0362
T21	4	67490000	98130000	1517	-0.1848
T21	4	98150000	191030000	4611	-0.0207
T21	5	30000	39230000	1926	0.0337
T21	5	39250000	180710000	6729	-0.0301
T21	6	170000	28450000	1394	0.7433
T21	6	28470000	33310000	238	0.0299
T21	6	33330000	48730000	764	0.7886
T21	6	48750000	51570000	140	0.5032
T21	6	51590000	54110000	127	0.7986
T21	6	54130000	56090000	98	0.5254
T21	6	56110000	57370000	63	0.8089
T21	6	57390000	57970000	30	0.1761
T21	6	57990000	62030000	34	0.6291
T21	6	62050000	170890000	5381	0.2207
T21	7	50000	2910000	141	-0.2085
T21	7	2930000	3390000	23	-0.6034
T21	7	3410000	3650000	13	-0.1384
T21	7	3670000	40590000	1829	-0.0313
T21	7	40610000	68350000	1069	-0.1115
T21	7	68370000	159030000	4338	0.2075
T21	7	159050000	159110000	4	-0.3827
T21	8	190000	123110000	5822	-0.0407
T21	8	123130000	146290000	1140	-0.3487
T21	9	210000	44230000	1917	-0.0278
T21	9	44250000	44810000	4	1.2978
T21	9	44870000	141070000	3447	-0.0342
T21	10	110000	135430000	6297	-0.0697
T21	11	210000	134930000	6400	-0.0321
T21	12	170000	133830000	6431	-0.0352
T21	13	19270000	115090000	4732	-0.049
T21	14	19090000	107270000	4339	-0.0092
T21	15	20070000	102390000	3840	-0.0281
T21	16	90000	90150000	3632	-0.3493
T21	17	10000	9970000	491	0.1616
T21	17	9990000	26070000	573	-0.1141
T21	17	26090000	58270000	1539	-0.0108
T21	17	58310000	81150000	1120	0.1926
T21	18	70000	78010000	3672	0.055
T21	19	270000	59090000	2651	-0.0425
T21	20	70000	62890000	2946	0.0338
T21	21	9430000	48090000	1671	-0.0284
T21	22	16930000	51170000	1637	-0.038
T21	23	70000	155230000	7185	-0.0538
T21	24	2670000	59030000	596	-0.0473
T22	1	750000	4070000	152	-0.9407
T22	1	4090000	236210000	10054	0.0064
T22	1	236230000	249210000	624	0.5792
T22	2	30000	65030000	3222	0.5889
T22	2	65050000	90250000	1152	0.5046
T22	2	91770000	243050000	7160	-0.0023
T22	3	70000	9090000	450	-0.8558
T22	3	9110000	12990000	194	-0.0127
T22	3	13010000	87370000	3696	-0.8258
T22	3	87390000	102090000	571	-0.0137
T22	3	102110000	103790000	85	-0.8659
T22	3	103810000	124470000	1030	0.0026
T22	3	124490000	125250000	39	-0.9122
T22	3	125270000	197850000	3602	-0.0023
T22	4	50000	145470000	7016	0.0127
T22	4	145490000	191030000	2264	-0.0895
T22	5	30000	2050000	101	0.576
T22	5	2070000	122150000	5675	0.0017
T22	5	122170000	124390000	110	0.5518
T22	5	124410000	142590000	905	0.0323
T22	5	142610000	180710000	1864	-0.9913
T22	6	170000	3290000	157	0.5535
T22	6	3310000	25830000	1120	0.715
T22	6	25850000	28450000	117	0.571
T22	6	28470000	33430000	244	-0.0003
T22	6	33450000	42770000	461	0.6436
T22	6	42790000	162450000	5758	-0.0051
T22	6	162470000	164030000	79	-0.8618
T22	6	164050000	170890000	333	-0.0336
T22	7	50000	1010000	47	-0.3175
T22	7	1030000	14150000	646	-0.2058
T22	7	14170000	82450000	2990	-0.036
T22	7	82470000	151650000	3376	0.1545
T22	7	151670000	159110000	358	-0.6837
T22	8	190000	40910000	1948	-0.1922
T22	8	40930000	144990000	4959	-0.0058
T22	8	145010000	146290000	55	-0.2469
T22	9	210000	33170000	1637	-0.9902
T22	9	33190000	141070000	3731	-0.0012
T22	10	110000	135430000	6297	0.0053
T22	11	210000	10150000	479	-0.0222
T22	11	10170000	11850000	84	0.4239
T22	11	11870000	49590000	1863	-0.0146
T22	11	49610000	119670000	3212	-0.0801
T22	11	119690000	134930000	762	0.0056
T22	12	170000	14930000	729	0.0014
T22	12	14950000	31590000	826	0.1538
T22	12	31610000	133830000	4876	0.0037
T22	13	19270000	31090000	587	-0.0469
T22	13	31110000	36410000	265	-0.9464
T22	13	36430000	46710000	514	-0.0069
T22	13	46730000	48710000	99	-1.0051
T22	13	48730000	51750000	152	-4.6867
T22	13	51770000	53050000	61	-1.1
T22	13	53170000	72830000	979	0.04
T22	13	72850000	76310000	173	-0.9494
T22	13	76330000	115090000	1902	0.0078
T22	14	19090000	22370000	116	-0.0519
T22	14	22390000	22990000	31	0.4991
T22	14	23010000	107270000	4192	-0.0076
T22	15	20070000	102390000	3840	-0.0027
T22	16	90000	90150000	3632	-0.0279
T22	17	10000	770000	34	-1.1042
T22	17	790000	27870000	1120	-0.0251
T22	17	27890000	38990000	524	0.107
T22	17	39010000	54410000	737	0.3125
T22	17	54430000	81150000	1308	0.4252
T22	18	70000	47990000	2192	0.0079
T22	18	48010000	78010000	1480	0.0839
T22	19	270000	9630000	453	0.2039
T22	19	9650000	11210000	77	0.465
T22	19	11230000	14150000	147	0.122
T22	19	14170000	59090000	1974	-0.0082
T22	20	70000	26170000	1291	-0.8169
T22	20	26190000	62890000	1655	-0.0329
T22	21	9430000	39330000	1240	0.0145
T22	21	39350000	48090000	431	0.6507
T22	22	16930000	27690000	469	-0.0386
T22	22	27710000	33350000	283	0.4342
T22	22	33370000	36890000	177	0.2537
T22	22	36910000	51170000	708	0.1075
T22	23	70000	39570000	1928	-0.0492
T22	23	39590000	40110000	27	-3.6747
T22	23	40130000	155230000	5230	-0.0604
T22	24	2670000	59030000	596	-0.0988
T23	1	750000	121330000	5853	-0.0246
T23	1	142610000	249210000	4977	0.5349
T23	2	30000	243050000	11534	-0.0051
T23	3	70000	197850000	9667	-0.0287
T23	4	50000	90000	3	0.3681
T23	4	110000	49230000	2418	0.9447
T23	4	52710000	191030000	6859	-0.0238
T23	5	30000	36670000	1798	0.0157
T23	5	36690000	109190000	3330	-0.0464
T23	5	109210000	112430000	162	0.0722
T23	5	112450000	179850000	3322	-0.1086
T23	5	179870000	180710000	43	0.0656
T23	6	170000	28470000	1395	0.9614
T23	6	28490000	33270000	235	0.0266
T23	6	33290000	57230000	1188	0.9367
T23	6	57270000	58190000	44	0.0153
T23	6	58290000	58710000	22	1.0153
T23	6	61970000	159930000	4848	-0.0394
T23	6	159950000	160610000	34	0.7866
T23	6	160630000	170890000	503	-0.0531
T23	7	50000	145910000	6779	-0.016
T23	7	145930000	146070000	8	-1.0483
T23	7	146090000	159110000	630	-0.0368
T23	8	190000	146290000	6962	-0.0331
T23	9	210000	141070000	5368	-0.0289
T23	10	110000	130650000	6065	-0.0229
T23	10	130670000	135430000	232	-0.9783
T23	11	210000	134930000	6400	-0.0385
T23	12	170000	133830000	6431	-0.0307
T23	13	19270000	37390000	901	-0.0338
T23	13	37410000	43170000	288	-0.9259
T23	13	43190000	46110000	147	-0.0655
T23	13	46130000	47190000	54	-1.0261
T23	13	47210000	48250000	52	-0.078
T23	13	48270000	49970000	86	-1.1331
T23	13	49990000	51550000	79	0.0148
T23	13	51570000	76410000	1228	-0.9433
T23	13	76430000	115090000	1897	-0.0076
T23	14	19090000	107270000	4339	-0.019
T23	15	20070000	102390000	3840	-0.023
T23	16	90000	48550000	1575	-0.012
T23	16	48570000	90150000	2057	-0.9462
T23	17	10000	81150000	3723	-0.01
T23	18	70000	78010000	3672	-0.0215
T23	19	270000	28270000	1134	0.5528
T23	19	28290000	59090000	1517	-0.0064
T23	20	70000	62890000	2946	-0.0258
T23	21	9430000	48090000	1671	-0.0019
T23	22	16930000	51170000	1637	-0.0497
T23	23	70000	155230000	7185	-0.0619
T23	24	2670000	59030000	596	-0.0875
T24	1	750000	10850000	489	0.1033
T24	1	10870000	28530000	826	-0.0797
T24	1	28550000	152130000	4756	0.0798
T24	1	152150000	249210000	4759	0.1351
T24	2	30000	14970000	738	0.0521
T24	2	14990000	20530000	273	4.1646
T24	2	20550000	243050000	10523	0.0443
T24	3	70000	197850000	9667	-0.0401
T24	4	50000	191030000	9280	-0.0212
T24	5	30000	180710000	8655	-0.0266
T24	6	170000	32590000	1596	0.0035
T24	6	32610000	32630000	2	2.4669
T24	6	32650000	170890000	6671	-0.0307
T24	7	50000	85730000	3847	-0.0158
T24	7	85750000	159110000	3570	0.0376
T24	8	190000	146290000	6962	-0.0266
T24	9	210000	141070000	5368	-0.0283
T24	10	110000	135430000	6297	-0.0497
T24	11	210000	134930000	6400	-0.1291
T24	12	170000	133830000	6431	-0.0321
T24	13	19270000	115090000	4732	-0.0402
T24	14	19090000	44810000	1233	-0.006
T24	14	44830000	107270000	3106	0.1454
T24	15	20070000	102390000	3840	-0.0122
T24	16	90000	5810000	281	0.1004
T24	16	5830000	87210000	3206	-0.0156
T24	16	87230000	90150000	145	0.0902
T24	17	10000	81150000	3723	-0.0051
T24	18	70000	78010000	3672	0.194
T24	19	270000	59090000	2651	0.0384
T24	20	70000	62890000	2946	-0.0195
T24	21	9430000	15130000	43	0.0653
T24	21	15170000	15190000	2	-2.0907
T24	21	15210000	48090000	1626	-0.0265
T24	22	16930000	51170000	1637	0.0071
T24	23	70000	155230000	7185	-0.0248
T24	24	2670000	59030000	596	-0.0398
T25	1	750000	121330000	5853	-0.0341
T25	1	142610000	249210000	4977	0.5461
T25	2	30000	20350000	1002	0.2156
T25	2	20370000	75470000	2738	0.1017
T25	2	75490000	76330000	43	0.2914
T25	2	76350000	243050000	7751	-0.0056
T25	3	70000	197850000	9667	-0.0258
T25	4	50000	191030000	9280	-0.0353
T25	5	30000	49670000	2264	0.0129
T25	5	49690000	180710000	6391	-0.0468
T25	6	170000	28470000	1395	0.9106
T25	6	28490000	32430000	193	0.0432
T25	6	32450000	32630000	10	1.4771
T25	6	32650000	33390000	38	0.0342
T25	6	33410000	57190000	1180	0.9087
T25	6	57210000	58070000	43	0.1272
T25	6	58150000	61970000	26	0.7356
T25	6	61990000	127850000	3260	-0.0199
T25	6	127870000	166190000	1899	-0.0827
T25	6	166210000	170890000	225	0.0496
T25	7	50000	75730000	3376	-0.0692
T25	7	75750000	159110000	4041	0.0697
T25	8	190000	49170000	2157	-0.0784
T25	8	49190000	142570000	4632	-0.0195
T25	8	142590000	142950000	16	0.6002
T25	8	142970000	146290000	157	0.0349
T25	9	210000	141070000	5368	-0.0143
T25	10	110000	99670000	4534	-0.0353
T25	10	99690000	135430000	1763	-0.8697
T25	11	210000	55390000	2486	-0.0361
T25	11	55410000	55430000	2	-1.9311
T25	11	55450000	134930000	3912	-0.0234
T25	12	170000	9050000	439	-0.1835
T25	12	9070000	9610000	26	-0.6131
T25	12	9630000	33570000	1189	-0.1411
T25	12	33590000	133830000	4777	0.0516
T25	13	19270000	115090000	4732	-0.0207
T25	14	19090000	107270000	4339	-0.002
T25	15	20070000	102390000	3840	-0.0329
T25	16	90000	46570000	1478	-0.0678
T25	16	46590000	70850000	1200	-0.867
T25	16	70890000	71230000	18	-1.5116
T25	16	71250000	90150000	936	-0.8402
T25	17	10000	16090000	789	-0.1822
T25	17	16110000	43870000	1125	-0.0394
T25	17	43890000	44350000	23	-0.6432
T25	17	44790000	81150000	1786	0.4782
T25	18	70000	78010000	3672	0.0041
T25	19	270000	59090000	2651	-0.0406
T25	20	70000	62890000	2946	-0.0148
T25	21	9430000	48090000	1671	-0.0929
T25	22	16930000	51170000	1637	-0.0109
T25	23	70000	92550000	4162	-0.0508
T25	23	92570000	92590000	2	2.6182
T25	23	92610000	155230000	3021	-0.0648
T25	24	2670000	18250000	386	-0.1163
T25	24	18270000	18390000	2	2.4891
T25	24	18410000	59030000	208	-0.061
T26	1	750000	144950000	5865	-0.0291
T26	1	144990000	155630000	381	0.1298
[truncated: 3,005 more rows]
