# Supplementary material for: Somatic genomic alterations in retinoblastoma beyond RB1 are rare and limited to copy number changes
Source: Sci Rep. 2016 Apr 29;6:25264. doi: 10.1038/srep25264 (PMC4850475; doi:10.1038/srep25264)
Supplement: Supplementary Dataset 5 [file srep25264-s6.xls]

## Sheet: Significantly altered regions
Chromosome	Chromosome name
Start	start coordinate in Mb (hg19)
End	end coordinate in Mb (hg19)
bands	hg19 cytobands
Direction	Direction of copy number alteration
RefSeq-transcriptId:Refseq-Symbol	Annotation with RefSeq trancript ids and gene symbols
Chromosome	Start	End	bands	Direction	RefSeq-transcriptId:Refseq-Symbol
1	0.91	1.27	p36.33	loss	NM_032129:PLEKHN1, NM_001160184:PLEKHN1, NM_001291366:PERM1, NM_001291367:PERM1, NM_021170:HES4, NM_001142467:HES4, NM_005101:ISG15, NM_198576:AGRN, NM_001205252:RNF223, NM_017891:C1orf159, NR_038869:LINC01342, NR_029639:MIR200B, NR_029834:MIR200A, NR_029957:MIR429, NM_001130045:TTLL10, NM_153254:TTLL10, NM_004195:TNFRSF18, NM_148901:TNFRSF18, NM_148902:TNFRSF18, NM_003327:TNFRSF4, NM_016176:SDF4…
1	146.49	147.73	q21.1, q21.2	gain	NR_024442:LOC728989, NR_121645:RNVU1-8, NR_103466:NBPF13P, NM_005399:PRKAB2, NR_103870:PRKAB2, NR_103871:PRKAB2, NR_002305:PDIA3P1, NM_001144829:FMO5, NM_001461:FMO5, NM_001144830:FMO5, NR_046070:CHD1L, NM_001256338:CHD1L, NM_004284:CHD1L, NM_001256336:CHD1L, NM_024568:CHD1L, NM_001256337:CHD1L, NR_038423:LINC00624, NM_004326:BCL9, NM_016361:ACP6, NM_181703:GJA5, NM_005266:GJA5, NM_005267:GJA8, N…
1	194.31	198.25	q31.3	gain	NM_198503:KCNT2, NM_001287820:KCNT2, NM_001287819:KCNT2, NR_039888:MIR4735, NM_001014975:CFH, NM_000186:CFH, NM_021023:CFHR3, NM_001166624:CFHR3, NM_002113:CFHR1, NM_001201551:CFHR4, NM_006684:CFHR4, NM_001201550:CFHR4, NM_005666:CFHR2, NM_030787:CFHR5, NM_001994:F13B, NM_018136:ASPM, NM_001206846:ASPM, NM_194314:ZBTB41, NM_001257965:CRB1, NM_001257966:CRB1, NM_001193640:CRB1, NM_201253:CRB1, NR_…
1	203.43	205.17	q32.1	gain	NM_002725:PRELP, NM_201348:PRELP, NM_014359:OPTC, NM_001001396:ATP2B4, NM_001684:ATP2B4, NR_003019:SNORA77, NR_046213:LINC00260, NM_001136190:LAX1, NM_017773:LAX1, NM_001282878:LAX1, NM_014827:ZC3H11A, NM_001174108:ZBED6, NM_003094:SNRPE, NR_027902:LINC00303, NM_005686:SOX13, NM_018208:ETNK2, NM_001297762:ETNK2, NM_001297760:ETNK2, NM_001297761:ETNK2, NR_123739:LOC101929441, NM_000537:REN, NM_002…
1	228.79	231.53	q42.13, q42.2	gain	NR_037962:RHOU, NM_021205:RHOU, NM_004578:RAB4A, NR_073545:RAB4A, NM_001271998:RAB4A, NM_006542:SPHAR, NM_145257:CCSAP, NM_001100:ACTA1, NM_018230:NUP133, NR_110630:LOC101927478, NM_012089:ABCB10, NM_014409:TAF5L, NM_001025247:TAF5L, NM_014777:URB2, NM_001291866:GALNT2, NR_120373:GALNT2, NM_004481:GALNT2, NM_001258311:PGBD5, NM_001145036:COG2, NM_007357:COG2, NM_000029:AGT, NM_006615:CAPN9, NM_01…
2	15.97	16.45	p24.3	gain	NR_125783:MYCNUT, NR_110230:MYCNOS, NR_026766:MYCNOS, NM_001293233:MYCN, NM_001293228:MYCN, NM_005378:MYCN, NM_001293231:MYCN
2	42.17	43.31	p21	gain	NM_001242815:C2orf91, NM_138370:PKDCC, NR_110584:LOC102723824, NM_001145076:EML4, NM_019063:EML4, NM_004718:COX7A2L, NM_133329:KCNG3, NM_172344:KCNG3, NM_001282755:MTA3, NM_001282756:MTA3, NM_020744:MTA3, NM_148962:OXER1, NM_012205:HAAO, NR_110585:LOC102723854
3	47.51	49.07	p21.31	loss	NM_012235:SCAP, NM_001031703:ELP6, NM_006574:CSPG5, NM_001206944:CSPG5, NM_001206943:CSPG5, NM_001206942:CSPG5, NM_001206945:CSPG5, NM_003074:SMARCC1, NR_075079:DHX30, NM_138615:DHX30, NM_014966:DHX30, NR_031595:MIR1226, NM_001134364:MAP4, NM_002375:MAP4, NM_030885:MAP4, NM_201567:CDC25A, NM_001789:CDC25A, NR_039645:MIR4443, NM_004345:CAMP, NM_016089:ZNF589, NM_005793:NME6, NM_001080525:SPINK8, N…
4	76.33	78.01	q21.1	loss	NR_103725:RCHY1, NR_103723:RCHY1, NR_103724:RCHY1, NM_015436:RCHY1, NR_037913:RCHY1, NM_001278537:RCHY1, NM_001278538:RCHY1, NM_001278536:RCHY1, NM_001009922:RCHY1, NR_037914:RCHY1, NM_001278539:RCHY1, NM_144721:THAP6, NR_046429:C4orf26, NR_046430:C4orf26, NM_001206981:C4orf26, NM_001257072:C4orf26, NM_178497:C4orf26, NM_003948:CDKL2, NM_012297:G3BP2, NM_203504:G3BP2, NM_203505:G3BP2, NM_003715:U…
6	162.91	163.73	q26	loss	NM_004562:PARK2, NM_013988:PARK2, NM_013987:PARK2, NM_001080378:PACRG, NM_152410:PACRG, NM_001080379:PACRG, NR_110871:LOC101929239, NR_110872:LOC101929239, NR_122120:LOC729658
8	3.17	3.57	p23.2	loss	NM_033225:CSMD1
10	103.59	105.11	q24.32, q24.33	loss	NM_173194:KCNIP2, NM_173193:KCNIP2, NM_173195:KCNIP2, NM_173191:KCNIP2, NM_014591:KCNIP2, NM_173192:KCNIP2, NM_173197:KCNIP2, NM_024541:C10orf76, NM_024747:HPS6, NM_003893:LDB1, NM_001113407:LDB1, NM_015062:PPRC1, NM_001288727:PPRC1, NM_001288728:PPRC1, NM_001284388:NOLC1, NM_004741:NOLC1, NM_001284389:NOLC1, NM_152310:ELOVL3, NM_005029:PITX3, NM_001199378:GBF1, NM_001199379:GBF1, NM_004193:GBF1,…
13	48.89	48.97	q14.2	loss	NM_000321:RB1
14	33.03	33.87	q12, q13.1	loss	NM_004274:AKAP6, NM_173159:NPAS3, NM_022123:NPAS3, NM_001165893:NPAS3, NM_001164749:NPAS3
14	57.01	57.49	q22.3	gain	NM_017799:TMEM260, NR_073036:OTX2, NM_172337:OTX2, NM_001270525:OTX2, NM_001270523:OTX2, NM_001270524:OTX2, NM_021728:OTX2, NR_073034:OTX2, NR_029385:OTX2-AS1
14	65.65	67.23	q23.3	gain	NR_103769:LOC100128233, NR_039857:MIR4708, NM_004480:FUT8, NM_178156:FUT8, NR_038167:FUT8, NM_178155:FUT8, NR_024334:FUT8-AS1, NR_038170:FUT8, NR_110308:LINC00238, NR_110307:LINC00238, NR_024338:LINC00238, NM_001024218:GPHN, NM_020806:GPHN
14	88.95	89.47	q31.3	gain	NM_007039:PTPN21, NM_024824:ZC3H14, NM_001160104:ZC3H14, NM_207660:ZC3H14, NM_001160103:ZC3H14, NM_207661:ZC3H14, NM_207662:ZC3H14, NM_183387:EML5, NM_001288783:TTC8, NM_198310:TTC8, NM_001288782:TTC8, NM_144596:TTC8, NM_001288781:TTC8, NM_198309:TTC8
14	104.87	105.85	q32.33	gain	NM_001286399:C14orf180, NM_001008404:C14orf180, NM_001286400:C14orf180, NM_001286389:TMEM179, NM_001286390:TMEM179, NR_039860:MIR4710, NM_032714:INF2, NM_022489:INF2, NM_001031714:INF2, NM_152328:ADSSL1, NM_199165:ADSSL1, NM_021709:SIVA1, NM_006427:SIVA1, NM_005163:AKT1, NM_001014432:AKT1, NM_001014431:AKT1, NM_001137601:ZBTB42, NR_024396:LINC00638, NM_001112726:CEP170B, NM_015005:CEP170B, NM_138…
16	5.31	6.49	p13.3	loss	NR_110902:LINC01570, NR_107032:MIR8065, NM_018723:RBFOX1, NM_001142333:RBFOX1
16	61.15	63.5	q21	loss	NM_001796:CDH8
16	68.69	69.11	q22.1	loss	NM_001793:CDH3, NM_004360:CDH1, NM_024562:TANGO6
X	39.59	40.11	p11.4	loss	NM_001123385:BCOR, NM_017745:BCOR, NM_001123383:BCOR, NM_001123384:BCOR
