# Supplementary material for: Somatic genomic alterations in retinoblastoma beyond RB1 are rare and limited to copy number changes
Source: Sci Rep. 2016 Apr 29;6:25264. doi: 10.1038/srep25264 (PMC4850475; doi:10.1038/srep25264)
Supplement: Supplementary Dataset 6 [file srep25264-s7.xls]

## Sheet: ploidy-largeevents
ID	Unique identifier of tumor sample
arm	Chromosome arm
lrr	Log2-ratio (tumor/matched normal) indicated the amplitude of copy number alteration. 0 means tumor and normal had equal copy number, positive values indicate gain, negative values indicate loss
copy number	The estimated ploidy from the lrr assuming diploid tumor samples
SCNAcall	Somatic copy number alteration (SCNA) call, gain, loss or not altered
exceedsOneCopy	Whether the change in copy number exceeds one copy. For gains copy number > 3, for loss copy number < 1
ID	arm	lrr	copy number	SCNAcall	exceedsOneCopy
T1	1p	0.117961	2.1704	not altered	no
T2	1p	0.530799	2.88946	gain	no
T3	1p	0.271879	2.41476	gain	no
T4	1p	0.0503	2.07096	not altered	no
T5	1p	0.284963	2.43676	gain	no
T6	1p	0.715768	3.28472	gain	yes
T7	1p	0.0593042	2.08393	not altered	no
T8	1p	0.0774	2.11023	not altered	no
T9	1p	0.558803	2.94609	gain	no
T10	1p	-0.001	1.99861	not altered	no
T11	1p	0.0514182	2.07257	not altered	no
T12	1p	0.521441	2.87078	gain	no
T13	1p	0.146766	2.21417	not altered	no
T14	1p	0.0451241	2.06354	not altered	no
T15	1p	0.0650059	2.09218	not altered	no
T16	1p	0.0031	2.0043	not altered	no
T17	1p	0.790092	3.45837	gain	yes
T18	1p	0.0792138	2.11288	not altered	no
T19	1p	0.115264	2.16635	not altered	no
T20	1p	0.492629	2.81401	gain	no
T21	1p	0.333544	2.52021	gain	no
T22	1p	0.0696633	2.09894	not altered	no
T23	1p	0.5349	2.89768	gain	no
T24	1p	0.126895	2.18388	not altered	no
T25	1p	0.5461	2.92027	gain	no
T26	1p	0.145961	2.21293	not altered	no
T27	1p	0.496863	2.82228	gain	no
T28	1p	0.584953	2.99998	gain	no
T29	1p	0.0003	2.00042	not altered	no
T30	1p	0.3015	2.46485	gain	no
T31	1p	0.233	2.35055	gain	no
T32	1p	1.15272	4.44667	gain	yes
T33	1p	0.663696	3.16827	gain	yes
T34	1p	-0.0186	1.97438	not altered	no
T35	1p	0.0606722	2.0859	not altered	no
T36	1p	0.373491	2.59097	gain	no
T37	1p	0.580401	2.99053	gain	no
T38	1p	0.566756	2.96238	gain	no
T39	1p	-0.0009	1.99875	not altered	no
T40	1p	0.0214	2.02989	not altered	no
T41	1p	0.447142	2.72667	gain	no
T42	1p	-0.0004	1.99945	not altered	no
T43	1p	0.0448922	2.06321	not altered	no
T44	1p	0.015	2.0209	not altered	no
T45	1p	0.316432	2.49049	gain	no
T46	1p	0.320834	2.49811	gain	no
T47	1p	0.400103	2.6392	gain	no
T48	1p	0.937396	3.83014	gain	yes
T49	1p	0.0790897	2.1127	not altered	no
T50	1p	0.387425	2.61611	gain	no
T51	1p	0.4339	2.70176	gain	no
T52	1p	0.5251	2.87807	gain	no
T54	1p	0.52936	2.88658	gain	no
T55	1p	0.911144	3.76107	gain	yes
T56	1p	0.0385969	2.05423	not altered	no
T57	1p	0.0959576	2.13755	not altered	no
T58	1p	0.224013	2.33596	gain	no
T59	1p	-0.2793	1.64798	loss	no
T60	1p	-0.0202	1.97219	not altered	no
T61	1p	0.582191	2.99424	gain	no
T62	1p	0.0966	2.1385	not altered	no
T63	1p	0.80199	3.48701	gain	yes
T64	1p	0.500393	2.8292	gain	no
T65	1p	0.479689	2.78889	gain	no
T66	1p	0.0170064	2.02372	not altered	no
T67	1p	0.561248	2.95109	gain	no
T68	1p	0.783663	3.44299	gain	yes
T69	1p	0.0253797	2.03549	not altered	no
T70	1p	0.5113	2.85067	gain	no
T71	1p	-0.0137	1.9811	not altered	no
T72	1p	0.160965	2.23607	not altered	no
T1	2p	0.0435499	2.06129	not altered	no
T2	2p	0.298826	2.46029	gain	no
T3	2p	0.064	2.09072	not altered	no
T4	2p	-0.0151	1.97918	not altered	no
T5	2p	0.00593773	2.00825	not altered	no
T6	2p	0.142953	2.20833	not altered	no
T7	2p	0.160323	2.23507	not altered	no
T8	2p	0.0361055	2.05068	not altered	no
T9	2p	-0.0407	1.94437	not altered	no
T10	2p	-0.0038	1.99474	not altered	no
T11	2p	0.113151	2.16318	not altered	no
T12	2p	0.168701	2.24809	not altered	no
T13	2p	0.164285	2.24122	not altered	no
T14	2p	0.195758	2.29065	not altered	no
T15	2p	0.157614	2.23088	not altered	no
T16	2p	0.44299	2.71884	gain	no
T17	2p	0.441379	2.7158	gain	no
T18	2p	0.16863	2.24798	not altered	no
T19	2p	0.0468524	2.06602	not altered	no
T20	2p	0.253401	2.38403	gain	no
T21	2p	0.0629811	2.08924	not altered	no
T22	2p	0.556631	2.94166	gain	no
T23	2p	-0.0051	1.99294	not altered	no
T24	2p	0.211907	2.31644	gain	no
T25	2p	0.0973044	2.13955	not altered	no
T26	2p	-0.0052	1.9928	not altered	no
T27	2p	0.2703	2.41212	gain	no
T28	2p	0.560988	2.95056	gain	no
T29	2p	0.111955	2.16138	not altered	no
T30	2p	0.307685	2.47544	gain	no
T31	2p	0.0203737	2.02844	not altered	no
T32	2p	0.338717	2.52926	gain	no
T33	2p	0.0228545	2.03194	not altered	no
T34	2p	-0.026159	1.96406	not altered	no
T35	2p	0.0708426	2.10066	not altered	no
T36	2p	0.356691	2.56097	gain	no
T37	2p	-0.0226	1.96891	not altered	no
T38	2p	0.41896	2.67393	gain	no
T39	2p	-0.0072	1.99004	not altered	no
T40	2p	-0.0074	1.98977	not altered	no
T41	2p	0.061178	2.08663	not altered	no
T42	2p	0.0168648	2.02352	not altered	no
T43	2p	0.0790416	2.11263	not altered	no
T44	2p	0.0031	2.0043	not altered	no
T45	2p	-0.0542	1.92626	not altered	no
T46	2p	0.284	2.43513	gain	no
T47	2p	0.170936	2.25158	not altered	no
T48	2p	0.125219	2.18135	not altered	no
T49	2p	0.1996	2.29676	not altered	no
T50	2p	0.0937623	2.1343	not altered	no
T51	2p	0.5141	2.85621	gain	no
T52	2p	0.273023	2.41667	gain	no
T54	2p	-0.0198	1.97274	not altered	no
T55	2p	0.568057	2.96505	gain	no
T56	2p	0.0089	2.01238	not altered	no
T57	2p	0.465959	2.76247	gain	no
T58	2p	-0.0499	1.93201	not altered	no
T59	2p	0.1566	2.22931	not altered	no
T60	2p	-0.0134906	1.98139	not altered	no
T61	2p	0.0109798	2.01528	not altered	no
T62	2p	-0.0084	1.98839	not altered	no
T63	2p	-0.0125143	1.98273	not altered	no
T64	2p	0.780925	3.43646	gain	yes
T65	2p	0.4793	2.78813	gain	no
T66	2p	0.0887944	2.12696	not altered	no
T67	2p	0.5585	2.94547	gain	no
T68	2p	0.911304	3.76149	gain	yes
T69	2p	0.00691096	2.0096	not altered	no
T70	2p	0.0177	2.02469	not altered	no
T71	2p	0.021995	2.03073	not altered	no
T72	2p	0.0358286	2.05029	not altered	no
T1	6p	0.146461	2.2137	not altered	no
T2	6p	0.170996	2.25167	not altered	no
T3	6p	0.0719006	2.1022	not altered	no
T4	6p	0.121121	2.17516	not altered	no
T5	6p	0.875398	3.66903	gain	yes
T6	6p	0.0538783	2.0761	not altered	no
T7	6p	0.165721	2.24345	not altered	no
T8	6p	0.0233	2.03256	not altered	no
T9	6p	0.37299	2.59007	gain	no
T10	6p	0.695019	3.23781	gain	yes
T11	6p	0.0788631	2.11237	not altered	no
T12	6p	0.645692	3.12898	gain	yes
T13	6p	0.24827	2.37556	gain	no
T14	6p	-0.0109	1.98495	not altered	no
T15	6p	0.00222004	2.00308	not altered	no
T16	6p	0.35326	2.55489	gain	no
T17	6p	0.332876	2.51904	gain	no
T18	6p	0.666259	3.1739	gain	yes
T19	6p	0.164329	2.24129	not altered	no
T20	6p	0.601646	3.03489	gain	yes
T21	6p	0.516254	2.86047	gain	no
T22	6p	0.310492	2.48026	gain	no
T23	6p	0.648891	3.13593	gain	yes
T24	6p	-0.0020438	1.99717	not altered	no
T25	6p	0.628666	3.09227	gain	yes
T26	6p	0.624769	3.08393	gain	yes
T27	6p	-0.03	1.95884	not altered	no
T28	6p	0.103802	2.1492	not altered	no
T29	6p	0.409488	2.65643	gain	no
T30	6p	0.660883	3.1621	gain	yes
T31	6p	0.573465	2.97619	gain	no
T32	6p	0.621377	3.07669	gain	yes
T33	6p	0.208165	2.31044	gain	no
T34	6p	0.604225	3.04032	gain	yes
T35	6p	0.0161	2.02244	not altered	no
T36	6p	0.18426	2.27247	not altered	no
T37	6p	0.405046	2.64826	gain	no
T38	6p	0.738898	3.3378	gain	yes
T39	6p	0.0292093	2.04091	not altered	no
T40	6p	0.689643	3.22577	gain	yes
T41	6p	0.686445	3.21863	gain	yes
T42	6p	0.0816	2.11638	not altered	no
T43	6p	-0.0093	1.98715	not altered	no
T44	6p	0.388368	2.61782	gain	no
T45	6p	0.564209	2.95715	gain	no
T46	6p	-0.0326	1.95531	not altered	no
T47	6p	0.209237	2.31215	gain	no
T48	6p	0.655385	3.15007	gain	yes
T49	6p	0.355785	2.55936	gain	no
T50	6p	0.819298	3.5291	gain	yes
T51	6p	1.0622	4.17622	gain	yes
T52	6p	0.13005	2.18866	not altered	no
T54	6p	1.06695	4.19	gain	yes
T55	6p	0.150057	2.21923	not altered	no
T56	6p	0.69911	3.24701	gain	yes
T57	6p	0.404067	2.64647	gain	no
T58	6p	0.303332	2.46798	gain	no
T59	6p	0.1405	2.20457	not altered	no
T60	6p	0.365202	2.57612	gain	no
T61	6p	0.0206	2.02876	not altered	no
T62	6p	0.105395	2.15158	not altered	no
T63	6p	0.429641	2.6938	gain	no
T64	6p	0.26901	2.40996	gain	no
T65	6p	0.319029	2.49498	gain	no
T66	6p	0.318344	2.4938	gain	no
T67	6p	-0.0267	1.96333	not altered	no
T68	6p	1.03792	4.10654	gain	yes
T69	6p	0.0918273	2.13144	not altered	no
T70	6p	0.0004	2.00055	not altered	no
T71	6p	0.0683669	2.09706	not altered	no
T72	6p	-0.00859917	1.98811	not altered	no
T1	16q	-0.0367	1.94976	not altered	no
T2	16q	-0.5112	1.40328	loss	no
T3	16q	-0.0925	1.87579	not altered	no
T4	16q	-0.0344	1.95288	not altered	no
T5	16q	-0.265681	1.66361	loss	no
T6	16q	-0.6246	1.2972	loss	no
T7	16q	-0.121	1.8391	not altered	no
T8	16q	-0.0277	1.96197	not altered	no
T9	16q	-0.4199	1.49495	loss	no
T10	16q	0.0053	2.00736	not altered	no
T11	16q	-0.0782	1.89448	not altered	no
T12	16q	-0.206247	1.73358	not altered	no
T13	16q	0.0807099	2.11508	not altered	no
T14	16q	0.0555932	2.07857	not altered	no
T15	16q	-0.06451	1.91254	not altered	no
T16	16q	-0.0477	1.93495	not altered	no
T17	16q	-0.6547	1.27042	loss	no
T18	16q	-1.0378	0.974139	loss	yes
T19	16q	-0.0629	1.91468	not altered	no
T20	16q	-0.0871219	1.8828	not altered	no
T21	16q	-0.3493	1.56993	loss	no
T22	16q	-0.0279	1.96169	not altered	no
T23	16q	-0.897719	1.07347	loss	no
T24	16q	-0.00282375	1.99609	not altered	no
T25	16q	-0.855946	1.10501	loss	no
T26	16q	-0.039165	1.94644	not altered	no
T27	16q	-0.5933	1.32565	loss	no
T28	16q	-0.231451	1.70356	not altered	no
T29	16q	-0.989008	1.00765	loss	no
T30	16q	-0.076	1.89737	not altered	no
T31	16q	-0.0570156	1.9225	not altered	no
T32	16q	-1.06303	0.957251	loss	yes
T33	16q	-0.927884	1.05126	loss	no
T34	16q	-0.9263	1.05241	loss	no
T35	16q	-0.0354	1.95152	not altered	no
T36	16q	-0.0425392	1.94189	not altered	no
T37	16q	-1.0133	0.990824	loss	yes
T38	16q	-0.905806	1.06747	loss	no
T39	16q	-0.047	1.93589	not altered	no
T40	16q	-0.0389	1.94679	not altered	no
T41	16q	-0.669748	1.25723	loss	no
T42	16q	-0.0212	1.97083	not altered	no
T43	16q	-0.0088	1.98784	not altered	no
T44	16q	-1.0261	0.982072	loss	yes
T45	16q	-0.120733	1.83944	not altered	no
T46	16q	-0.0554	1.92466	not altered	no
T47	16q	-0.117	1.84421	not altered	no
T48	16q	-0.9228	1.05497	loss	no
T49	16q	-0.0635	1.91388	not altered	no
T50	16q	-0.371	1.54649	loss	no
T51	16q	-0.213	1.72548	not altered	no
T52	16q	-0.2285	1.70704	not altered	no
T54	16q	-1.0172	0.988149	loss	yes
T55	16q	-1.0855	0.942458	loss	yes
T56	16q	-1.0298	0.979556	loss	yes
T57	16q	-0.908028	1.06583	loss	no
T58	16q	-1.0437	0.970164	loss	yes
T59	16q	-0.2951	1.63003	loss	no
T60	16q	-0.0501171	1.93172	not altered	no
T61	16q	-1.0319	0.978131	loss	yes
T62	16q	-0.0245	1.96632	not altered	no
T63	16q	-1.0129	0.991098	loss	yes
T64	16q	-0.783491	1.16192	loss	no
T65	16q	-0.0934038	1.87462	not altered	no
T66	16q	-0.0429	1.9414	not altered	no
T67	16q	-1.0056	0.996126	loss	yes
T68	16q	-0.1962	1.74569	not altered	no
T69	16q	-0.0422514	1.94228	not altered	no
T70	16q	-0.0231	1.96823	not altered	no
T71	16q	-0.0302365	1.95852	not altered	no
T72	16q	-0.374948	1.54227	loss	no

## Sheet: aggregate
SCNAcall	(Multiple Items)
Count of id	Column Labels
Row Labels	no	yes	Grand Total
16q	20	11	31
1p	31	8	39
2p	19	2	21
6p	21	20	41
Grand Total	91	41	132
