# Supplementary material for: Somatic genomic alterations in retinoblastoma beyond RB1 are rare and limited to copy number changes
Source: Sci Rep. 2016 Apr 29;6:25264. doi: 10.1038/srep25264 (PMC4850475; doi:10.1038/srep25264)
Supplement: Supplementary Dataset 7 [file srep25264-s8.xls]

## Sheet: counts-viruses
virusId	GI sequence record
virusRefId	NCBI Refseq IDs
VirusName	NCBI virus name
Rest of the colums	Number of reads mapping to this virus per tumor samples
virusId	virusRefId	VirusName	T1	T2	T3	T4	T5	T6	T10	T11	T12	T7	T8	T9	T13	T14	T15	T16	T17	T18	T19	T20	T21	T22	T23	T24	T25	T26	T27	T28	T29	T30	T31	T32	T33	T34	T35	T36	T37	T38	T39	T40	T41	T42	T43	T44	T45	T46	T47
9626372	NC_001422.1	Enterobacteria phage phiX174 sensu lato	268309	304470	259340	306857	266522	334828	336918	256624	209193	255060	269282	231201	311480	323612	307112	252555	363190	259744	234468	217402	197939	188278	241306	256474	118459	159214	100924	210353	145490	142073	114477	83102	72012	108695	116411	101353	172656	128549	176642	105434	203789	137688	71729	47058	78102	97177	113438
496991088	NC_020474.2	Elephantid herpesvirus 1	73	67	87	82	79	66	82	86	79	92	83	80	85	73	72	62	83	71	64	77	64	71	70	72	8	6	9	8	16	12	22	13	10	10	7	5	10	11	11	9	10	13	15	15	12	6	7
584593333	NC_023437.1	Fathead minnow picornavirus strain 09-283	36	43	24	41	34	48	39	26	26	43	26	18	33	34	24	38	40	35	54	35	25	43	41	37	52	65	46	51	37	48	43	42	51	39	46	36	42	49	42	45	68	55	43	62	32	35	25
20087054	NC_003537.1	Dasheen mosaic virus	52	56	55	41	44	55	44	34	40	55	62	54	40	44	61	56	48	38	64	38	54	51	61	59	19	15	17	24	19	17	25	21	23	13	14	27	16	22	21	19	18	20	32	28	17	20	15
57659250	NC_006641.1	Cotesia congregata virus complete genome	34	49	41	44	43	38	36	42	38	47	37	34	52	40	42	35	30	42	45	38	32	28	33	47	7	8	11	7	8	6	8	7	13	11	6	6	12	8	4	12	9	6	11	8	7	10	12
22129792	NC_004102.1	Hepatitis C virus genotype 1	20	17	28	23	34	20	24	17	18	23	20	22	33	16	29	27	28	27	36	18	30	25	27	21	53	53	37	39	49	61	52	53	49	34	47	53	48	38	34	45	63	44	41	30	42	44	40
667714415	NC_024502.1	Gentian ovary ring-spot virus genomic RNA	17	17	14	13	14	22	12	17	18	16	17	17	8	14	16	23	14	11	18	11	11	11	13	12	22	26	12	36	23	60	30	25	29	36	21	39	10	10	12	14	12	12	17	10	30	14	12
255987650	NC_013110.1	Primula malacoides virus China/Mar2007 RNA 2	26	41	28	26	30	30	29	27	39	28	15	26	30	28	29	31	43	23	37	39	26	28	27	21	33	34	23	41	42	48	33	53	60	37	39	46	38	32	41	23	57	32	41	35	25	37	29
9626953	NC_001499.1	Abelson murine leukemia virus	21	32	12	19	17	36	27	19	20	14	24	18	28	31	19	24	25	24	25	29	19	18	19	26	32	15	24	10	23	18	29	20	18	19	18	25	28	28	21	18	31	21	32	33	31	33	15
9628431	NC_001672.1	Tick-borne encephalitis virus	21	30	23	25	25	17	19	38	25	31	22	16	39	24	21	40	25	20	22	40	22	22	20	22	26	22	15	23	14	24	17	20	23	19	15	20	14	22	17	14	14	16	17	16	12	11	14
755573852	NC_026440.1	Pandoravirus inopinatum isolate KlaHel	19	22	34	21	23	29	20	21	35	32	25	20	30	23	26	28	29	18	24	23	28	34	18	18	5	9	1	9	6	6	6	12	8	6	11	5	3	5	9	6	13	8	7	6	7	8	3
57659365	NC_006647.1	Cotesia congregata virus complete genome	23	21	28	16	17	21	23	13	20	20	15	16	17	17	19	16	14	20	11	19	12	20	21	16	3	1	4	6	2	4	9	1	3	5	1	5	4	4	2	6	7	2	4	5	4	4	7
723265782	NC_025381.1	Hibiscus latent Fort Pierce virus genomic RNA	11	18	16	17	16	14	17	9	17	18	22	13	14	15	14	20	16	11	16	18	14	17	16	14	14	15	12	15	15	11	13	17	10	18	22	16	9	11	10	13	19	15	10	17	17	12	10
14250967	NC_002794.1	Tupaiid herpesvirus 1	10	18	26	23	21	18	12	23	16	24	23	15	24	16	22	17	9	9	18	19	7	13	18	21	3	4	3	6	6	1	5	5	7	4	9	10	1	5	3	3	6	4	3	3	2	6	5
723265770	NC_008310.2	Hibiscus latent Singapore virus	10	10	13	16	13	15	14	14	15	10	18	12	14	15	10	13	17	10	13	15	9	13	13	13	15	11	18	12	12	20	10	18	8	13	6	14	13	13	10	15	16	13	10	16	7	10	7
21426909	NC_004006.1	Broad bean mottle virus RNA 3	10	11	10	7	7	15	9	16	15	10	8	10	15	9	11	11	13	13	9	21	4	8	13	7	13	15	11	18	16	13	7	21	5	8	9	6	6	8	6	15	13	11	11	15	3	9	6
270358330	NC_013221.1	Phytophthora infestans RNA virus 1 RNA2A	3	1	1	0	0	1	1	0	0	0	0	2	2	1	3	0	1	3	2	2	3	0	1	1	4	14	12	19	13	8	17	11	13	10	11	6	12	9	8	13	18	15	7	11	13	10	4
57659681	NC_006659.1	Cotesia congregata virus complete genome	14	8	7	11	10	7	10	9	8	3	16	3	7	10	6	14	7	11	11	13	9	6	5	9	7	10	3	9	3	7	2	14	5	3	6	6	3	11	5	14	5	4	7	2	6	6	8
635546946	NC_024112.1	Jingmen Tick Virus isolate SY84 segment 2	1	6	3	1	2	4	4	6	1	7	4	6	7	5	4	4	5	7	5	6	5	3	6	1	3	3	1	10	3	5	8	6	4	9	7	4	10	5	7	4	7	5	4	8	4	8	8
21389216	NC_003988.1	Simian enterovirus A	10	11	7	6	10	12	7	11	11	15	5	11	17	8	10	13	7	13	7	10	3	5	9	11	8	2	6	12	8	6	11	9	3	3	9	6	10	8	7	10	11	9	4	11	4	5	6
570033518	NC_023162.1	Carp picornavirus 1 isolate F37/06	1	7	2	3	2	3	3	3	1	4	3	1	3	1	1	3	5	3	3	6	3	6	1	2	2	5	4	5	5	9	5	4	3	7	9	10	4	3	8	0	4	5	5	1	9	1	4
57659582	NC_006656.1	Cotesia congregata virus complete genome	4	5	6	5	9	4	4	7	4	2	11	4	2	7	9	11	4	0	7	5	3	8	4	4	5	6	9	6	12	6	11	12	8	4	6	5	5	6	7	4	2	5	9	4	8	13	4
635546943	NC_024111.1	Jingmen Tick Virus isolate SY84 segment 4	3	2	1	4	6	7	5	1	7	1	5	4	4	1	0	1	4	1	5	4	0	2	2	4	8	12	7	2	8	6	6	9	11	6	7	5	11	6	8	9	6	7	5	7	3	5	7
22550381	NC_004122.1	Spring beauty latent virus RNA 3	4	7	5	2	3	12	5	6	4	7	6	6	9	5	3	6	4	3	5	4	4	1	6	5	7	7	2	7	7	10	5	3	7	9	7	6	5	5	6	3	10	3	7	7	4	2	6
9627950	NC_001632.1	Rice tungro spherical virus	2	6	4	3	10	6	4	8	5	10	3	2	12	6	5	4	6	6	2	6	3	7	6	8	2	11	5	11	7	4	3	5	3	2	2	4	6	6	5	6	5	7	2	5	3	2	1
301173441	NC_014325.1	Bidens mottle virus	2	0	1	0	0	0	1	0	0	0	0	0	3	0	1	0	0	1	0	3	2	2	0	1	10	7	11	7	9	7	7	10	4	4	8	4	3	5	6	5	6	9	6	7	4	3	2
593773604	NC_023685.1	Rhizoctonia solani dsRNA virus 2 segment 2	2	0	1	0	1	1	1	0	1	2	1	2	2	0	3	3	3	0	4	1	0	0	1	0	4	2	3	2	4	3	11	5	3	3	4	4	1	4	4	8	4	1	5	3	2	4	1
[truncated: 24 more columns]
